# Supplementary material for: Comprehensive Evaluation of Fructus Tsaoko, Seeds of Tsaoko Fructus and Ginger Made Seeds of Tsaoko Fructus Based on Drug‐Like Compounds and Aroma Analysis
Source: Food Sci Nutr. 2026 May 2;14(5):e71834. doi: 10.1002/fsn3.71834 (PMC13135175; doi:10.1002/fsn3.71834)
Supplement: Supplementary file 1 — Table S1: The characteristics of the eight types of aroma attributes. [file FSN3-14-e71834-s002.xlsx]

## Sheet: Sheet1
Aroma Attribute	Description of Aroma Characteristics	Reference
Green	A fresh aroma with a faint grassy or leaf-like scent, originating from the volatile compounds of immature plant leaves. It conveys a natural, refreshing, and slightly stimulating herbaceous feeling.	Freshly cut grass and cucumber
Fatty	The base scent of natural oils or dairy products, presenting a soft, full-bodied, and slightly waxy heaviness. It is the characteristic neutral base of fatty substances.	Extra-virgin olive oil
Fruity	A complex aroma emitted by ripe fruits, which can be categorized into sweet-sour, refreshing, or rich notes depending on the fruit variety.	Ripe apple
Floral	Volatile scents released when various fresh flowers bloom, typically delicate, elegant, and richly layered. It can be classified as sweet, intense, or fragrant based on the flower type.	Rose
Sweet	A pleasant, non-conflicting rich aroma that evokes warm and slightly sticky sensory associations.	Ripe honey
Roasted	Aromas resulting from high-temperature baking, toasting, or caramelization processes, characterized by a deep, rich, and slightly charred sensation with distinctive smoky or nutty flavors.	Roasted nuts
Pungent	An aroma that quickly stimulates the olfactory senses, accompanied by a burning sensation or strong volatile irritation.	Fresh ginger and dried Amomum tsaoko
Musty	A damp, oppressive aroma reminiscent of mold or decay, presenting a dark and humid texture.	Decaying leaves
