# Supplementary material for: Comprehensive Evaluation of Fructus Tsaoko, Seeds of Tsaoko Fructus and Ginger Made Seeds of Tsaoko Fructus Based on Drug‐Like Compounds and Aroma Analysis
Source: Food Sci Nutr. 2026 May 2;14(5):e71834. doi: 10.1002/fsn3.71834 (PMC13135175; doi:10.1002/fsn3.71834)
Supplement: Supplementary file 2 — Table S2: The LC–MS components of all samples. [file FSN3-14-e71834-s003.xlsx]

## Sheet: Sheet1
Compounds	Class I	Q1 (Da)	Molecular weight (Da)	Retention Time (min)	Adduct	Level	score	LC mode	CAS	CG	JZ	QC
Pro-leu	Amino acids and derivatives	229.155	228.147	1.3352	[M+H]+	2	0.9318	rp	52899-07-7	153354.47±16614.18	64493.99±4130.56	82451.61±5150.02
Lys-Phe	Amino acids and derivatives	294.184	293.174	5.414	[M+H]+	2	0.9214	rp	6235-35-4	10589.22±3206.25	23916.62±6169.64	49405.59±6503.68
Lys-Trp	Amino acids and derivatives	441.175	332.185	4.897	[M+H]+	2	0.9139	rp	50674-18-5	831516.57±118760.17	0	142036.3±16149.02
N-arachidonoylglycine	Amino acids and derivatives	384.249	361.262	5.2886	[M+Na]+	2	0.9131	rp	179113-91-8	109732.98±105537.74	55204.23±5084.42	48325.74±4033.69
Gly-Gly-Leu	Amino acids and derivatives	246.148	245.138	4.262	[M+H]+	2	0.8999	rp	14857-82-0	6995.72±492.6	6681.4±1146.52	6135.6±2531
Ile-Pro-Ile	Amino acids and derivatives	342.242	341.231	5.5337	[M+H]+	2	0.8922	rp	90614-48-5	88385.45±7462.45	25205.64±4885.38	59457.96±15827.13
2-[[(2S)-5-amino-2-azaniumyl-5-oxopentanoyl]amino]acetate	Amino acids and derivatives	204.101	203.091	2.4163	[M+H]+	2	0.8919	rp	2650-65-9	4718.84±1007.78	6880.21±2374.61	4950.17±1850.98
Ser-Gln	Amino acids and derivatives	234.112	233.101	2.0702	[M+H]+	2	0.8886	rp	94421-66-6	4319.8±1209.56	4172.99±1301.26	3874.87±705.31
Thr-Gln	Amino acids and derivatives	248.128	247.117	1.8073	[M+H]+	2	0.8857	rp	96337-79-0	78088.05±5475.33	40076.65±2905.36	41729.76±2974.39
Val-trp	Amino acids and derivatives	304.167	303.158	2.3561	[M+H]+	2	0.847	rp	24587-37-9	33612.07±959.98	35371.34±5723.21	43762.97±1882.98
Phenylalanylleucine	Amino acids and derivatives	261.163	278.163	6.6477	[M+H-H2O]+	2	0.8397	rp	3303-55-7	110637.89±23381.72	133968.4±15925.17	138955.83±50105.1
Val-Tyr	Amino acids and derivatives	281.149	280.142	2.0993	[M+H]+	2	0.8367	rp	3061-91-4	39183.35±11000.26	102472.07±5943.11	47084.28±5734.26
Leu-Val-Leu	Amino acids and derivatives	344.258	343.247	5.5138	[M+H]+	2	0.8309	rp	58337-01-2	106157.84±14083.52	170940±34798.27	49698.77±4486.87
Kyotorphin	Amino acids and derivatives	302.161	337.175	4.0623	[M+H-2H2O]+	2	0.8212	rp	70904-56-2	97613.2±21712.92	64738.17±14704.78	26003.94±2247.66
Tyrosylleucine	Amino acids and derivatives	295.165	294.158	1.7765	[M+H]+	2	0.7995	rp	17355-10-1	119873.73±10962.23	327330.3±47431.89	180781.17±10953.81
N-Arachidonoyl-L-Serine	Amino acids and derivatives	392.278	391.272	5.5437	[M+H]+	2	0.7885	rp	187224-29-9	26654.55±10836.91	76894.72±11805.57	18537.18±5793.5
Gly-Pro-Ser	Amino acids and derivatives	260.128	259.117	4.5988	[M+H]+	2	0.7874	rp	25249-76-7	6467.43±2371.98	24245.71±2696.2	26278.4±962.8
N-(tert-Butoxycarbonyl)-L-leucine	Amino acids and derivatives	254.14	231.147	2.6557	[M+Na]+	2	0.7764	rp	13139-15-6 | 53296-34-7	257787.2±107335.9	489009.67±101630.03	175289.03±30837.2
Ala-Lys	Amino acids and derivatives	284.097	217.143	3.3507	[M-2H+3Na]+	2	0.7705	rp	6366-77-4	27201.08±1867.9	898.81±565.46	920.34±190.36
Glycyl-tyrosyl-lysine	Amino acids and derivatives	367.196	366.19	2.3987	[M+H]+	2	0.7703	rp	91290-35-6	16927.82±6328.11	3674.78±384.52	1765.26±1562.15
Leu-Ile	Amino acids and derivatives	245.186	244.179	2.0502	[M+H]+	2	0.7703	rp	36077-41-5 | 91605-03-7	11556.79±3895.93	10879.73±6878.07	13073.82±6666.1
omega-Aminoarginine	Amino acids and derivatives	379.245	189.123	6.8859	[2M+H]+	2	0.7702	rp	57444-72-1	792451.43±81299.94	435806.5±53076.87	564241.9±11305.82
N-linoleoylglycine	Amino acids and derivatives	320.258	337.262	6.0143	[M+H-H2O]+	2	0.7655	rp	2764-03-06	12694.91±1628.48	87834.51±7807.28	13443.54±1446.41
L-methionine sulfoxide	Amino acids and derivatives	165.051	165.046	0.5822	[M+]+	2	0.7567	rp	3226-65-1	40234.58±7511.83	28671.95±1543.29	36346.44±3261.42
L-Glutaminyl-L-serine	Amino acids and derivatives	275.138	233.101	2.4965	[M+CH3CN+H]+	2	0.7551	rp	5875-40-1	2712.04±672.56	8626.47±678.79	3328.82±1879.36
Glu-Gly	Amino acids and derivatives	222.112	204.075	0.8176	[M+NH4]+	2	0.7489	rp	13716-89-7	37561.1±3831.68	18831.66±10557.19	32128.04±2344.51
Glu-Arg	Amino acids and derivatives	304.165	303.154	1.2031	[M+H]+	2	0.7476	rp	7219-59-2	35964.05±4528.59	44935.4±11099.29	52538.16±3926.89
Pro-Tyr	Amino acids and derivatives	279.138	278.127	5.104	[M+H]+	2	0.7473	rp	19786-36-8	273539.1±30377.98	276902.63±4183.4	289690±12640.19
Trp-Asp	Amino acids and derivatives	661.228	319.117	5.2228	[2M+Na]+	2	0.7349	rp	71835-78-4	87721.44±19407.33	96587.25±45160.93	176255.97±58177.14
His-Leu-Leu	Amino acids and derivatives	382.257	381.238	4.7709	[M+H]+	2	0.7326	rp	20274-76-4	58314.28±20395.63	93367.91±5390.41	25377.6±4505.91
N-[(3s)-2-Oxotetrahydrofuran-3-Yl]decanamide	Amino acids and derivatives	256.19	255.183	2.7554	[M+H]+	2	0.7315	rp	177315-87-6	35533.16±2070.26	58612.37±5305.36	49591.46±3863.96
Trp-tyr	Amino acids and derivatives	367.15	367.153	2.4965	[M+]+	2	0.7307	rp	19653-76-0	65465.18±7064.09	37635.38±1626.75	66462.59±3292.19
L-Alanyl-L-tryptophan	Amino acids and derivatives	384.114	275.127	1.4043	[M+H]+	2	0.7294	rp	16305-75-2	148301.83±63333.63	4618.16±4629.5	35957.44±24226.82
2-Amino-6-ureidohexanoic acid	Amino acids and derivatives	236.128	189.111	3.5079	[M+HCOO+2H]+	2	0.7253	rp	197236-50-3	25506.19±7694.94	111644.45±12946.41	60265.81±13034.6
Cys-Tyr	Amino acids and derivatives	591.148	284.083	2.6755	[2M+Na]+	2	0.7194	rp	1089-23-2	11610.87±3662.75	19520.4±3325.89	24068.24±4969.31
3-Oxo-octanoic acid (2-oxo-tetrahydro-furan-3-YL)-amide	Amino acids and derivatives	224.128	241.131	4.142	[M+H-H2O]+	2	0.7184	rp	147795-39-9	197911.58±98210.6	256191.2±14553.11	77464.84±28833.88
H-Arg-Pro-OH	Amino acids and derivatives	271.169	271.164	6.3691	[M+]+	2	0.7163	rp	2325-51-1	146569±70691.33	174267.37±4293.14	267432±135753.29
Lys-Ala	Amino acids and derivatives	264.159	217.143	3.1241	[M+HCOO+2H]+	2	0.7131	rp	17043-71-9	37136.3±6546.21	68056.01±5400.68	32064.81±1632.01
5-Methoxytryptophol	Amino acids and derivatives	305.967	191.095	0.8715	[M-2H+3K]+	2	0.7063	rp	712-09-4	45384.11±8691.58	39938.41±4672.36	48200.26±4692.37
N-Propionylglycine	Amino acids and derivatives	149.096	131.058	3.6063	[M+NH4]+	2	0.7017	rp	21709-90-0	54900.88±22029.42	92071.28±2832.59	68491.26±1262.25
Gly-Asn-Arg	Amino acids and derivatives	346.197	345.176	1.3779	[M+H]+	2	0.7004	rp	457661-62-0	2775.37±628.46	651.32±167.5	1465.91±158.03
L-Proline	Amino acids and derivatives	116.071	115.063	0.8135	[M+H]+	3	0.9978	rp	147-85-3	41224.29±5547.82	47142.94±9119.35	77998.69±5609.19
o-Tyrosine	Amino acids and derivatives	166.086	181.074	1.9723	[M+H]+	3	0.9856	rp	2370-61-8	226871.97±22661.9	189332.57±19958.72	263400.43±2290.01
L-Valine	Amino acids and derivatives	118.086	117.079	0.8135	[M+H]+	3	0.984	rp	72-18-4	49851.43±5981.82	42728.19±4027.68	56048.63±2806.44
D-Pyroglutamic acid	Amino acids and derivatives	130.05	129.043	0.8135	[M+H]+	3	0.9644	rp	4042-36-8	26289.13±1771.99	60604.85±6639.8	62872.33±2141.23
L-Norleucine	Amino acids and derivatives	132.102	131.095	1.2224	[M+H]+	3	0.9575	rp	327-57-1	211492.67±19462	188790.5±25554.15	267771.7±22684.96
Arginine	Amino acids and derivatives	175.119	174.112	0.7555	[M+H]+	3	0.9481	rp	74-79-3	39257.1±17507.35	49508.12±5543.4	66159.65±3540.17
4-Hydroxy-l-tryptophan	Amino acids and derivatives	221.092	220.085	2.4965	[M+H]+	3	0.9259	rp	25242-90-4	31633.35±11514.04	34384.77±5816.47	46760±4693.84
N-Acetyl-L-phenylalanine	Amino acids and derivatives	249.13	207.089	1.8073	[M+CH3CN+H]+	3	0.8884	rp	2018-61-3	9348.08±1028	3399.48±84.8	4138.49±465.83
N-Arachidonoyl-L-Alanine	Amino acids and derivatives	376.284	375.277	7.3051	[M+H]+	3	0.851	rp	401941-73-9	2481.2±1080.24	11486.58±553.45	7599.42±585.02
N-Acetyl-L-alanine	Amino acids and derivatives	200.047	131.058	2.5962	[M+Na+HCOOH]+	3	0.8151	rp	97-69-8	649652.5±54880.73	477286.5±24470.59	591658.47±9415.21
Phenylalanylproline	Amino acids and derivatives	263.139	262.132	2.6737	[M+H]+	3	0.7909	rp	7669-65-0	3215.31±1332.32	27091.07±4856.47	24250.69±2000.3
Trileucine	Amino acids and derivatives	358.273	357.263	6.8597	[M+H]+	3	0.7879	rp	10329-75-6	825788.1±83512.73	67240.51±2200.15	78697.52±3441.22
N-lactoyl-phenylalanine	Amino acids and derivatives	238.107	237.1	4.122	[M+H]+	3	0.7823	rp	183241-73-8	1708.74±696.59	5389.27±245.02	4336.37±391.14
N-Acetyl-Neuraminic Acid	Amino acids and derivatives	636.242	309.106	3.1135	[2M+NH4]+	3	0.7505	rp	131-48-6 | 489-46-3	949.7±596.57	4170.77±403.15	4409.17±191.73
Ala-Tyr	Amino acids and derivatives	494.333	252.111	6.8166	[M+]+	3	0.7484	rp	3061-88-9	15353.01±13242.59	5659.11±4040.16	7175.02±519.22
Glutamylglutamine	Amino acids and derivatives	293.149	275.112	2.3958	[M+NH4]+	3	0.7364	rp	26848-14-6	11288.53±675.99	27551.96±2187.04	9589.85±859.19
Prolyl-Histidine	Amino acids and derivatives	253.129	252.122	1.5535	[M+H]+	3	0.7352	rp	92027-43-5	16481.21±2976.21	6156.51±1753.11	10876.35±1344.81
N-Phenylacetylphenylalanine	Amino acids and derivatives	605.164	283.121	2.8346	[2M+H]+	3	0.7329	rp	738-75-0	25055.82±3392.49	29625.87±2014.69	7085.44±2921.75
3-Phenylpropionylglycine	Amino acids and derivatives	208.097	207.089	1.5362	[M+H]+	3	0.7315	rp	20989-69-9	15686.2±1698.93	14801.57±161.73	16835.21±750.15
D-Ornithine	Amino acids and derivatives	282.206	132.09	4.7179	[2M+NH4]+	3	0.7307	rp	348-66-3	20565.9±1915.82	53793.41±12338.37	21161.85±6819.88
Phe-ala	Amino acids and derivatives	201.111	236.116	2.5663	[M+H-2H2O]+	3	0.7105	rp	3918-87-4	11591.5±886.97	2406.2±1212.39	2855.02±412.84
Leu-Leu-Gly	Amino acids and derivatives	346.185	301.2	2.4163	[M-H+2Na]+	3	0.7073	rp	4464-36-2	18603.74±7300.03	19393.58±7157.63	11151.07±3891.99
Glu-Leu	Amino acids and derivatives	243.134	260.137	2.0993	[M+H-H2O]+	3	0.707	rp	5969-52-8	7077.71±1085.29	2521.25±2083.69	2565.13±379.84
N-Alpha-acetyllysine	Amino acids and derivatives	235.132	188.116	6.07	[M+HCOO+2H]+	3	0.7056	rp	152473-69-3	20765.14±3098.42	48736.13±33145.07	29214.65±823.75
Histidylleucine	Amino acids and derivatives	268.154	268.154	2.6557	[M+]+	3	0.698	rp	7763-65-7	57632.85±23852.17	157961.23±8076.7	53284.33±3901.81
N-Acetyl-beta-alanine	Amino acids and derivatives	149.096	131.058	4.5791	[M+NH4]+	3	0.6977	rp	3025-95-4	381477.17±23815.7	509102.13±48815.72	341147.97±34553.91
Glutaminylphenylalanine	Amino acids and derivatives	294.148	293.138	4.9466	[M+H]+	3	0.6977	rp	92327-75-8	5872.12±4063.83	3120.14±1125.66	2492.91±1660.82
Lys-Gln-Ala-Gly-Asp-Val	Amino acids and derivatives	617.345	616.318	3.6856	[M+H]+	3	0.6976	rp	80755-87-9	29227.74±1768.32	9181.59±1531.27	13254.25±5333.91
Asn-His	Amino acids and derivatives	314.092	269.112	1.7191	[M-H+2Na]+	3	0.6882	rp	224638-52-2	194415±18906.56	39558.16±1700.25	33407.21±746.97
Glu-Val	Amino acids and derivatives	493.257	246.122	5.5138	[2M+H]+	3	0.6806	rp	5879-06-01	114321.89±26592.83	84934.48±14659.66	86227.1±6274.6
Oxfenicine	Amino acids and derivatives	185.096	167.058	5.1555	[M+NH4]+	3	0.6761	rp	32462-30-9	116448.8±13614.75	130110.07±7668.25	122216.4±5840.56
Ser-Ile	Amino acids and derivatives	341.138	218.127	4.678	[M+H]+	3	0.67	rp	91086-51-0	82202.85±9718.5	156661.23±14818.62	96675.63±35408.12
Nα-Acetyl-L-Arginine	Amino acids and derivatives	263.127	216.122	4.3609	[M+HCOO+2H]+	3	0.6699	rp	155-84-0	81597.96±38798.96	12440.45±1894.9	9957.52±3624.32
Oglufanide	Amino acids and derivatives	356.12	333.132	2.2575	[M+Na]+	3	0.6608	rp	38101-59-6	1843.34±367.08	1515.58±813.08	2105.41±805.04
N-3-oxo-hexadec-11(Z)-enoyl-L-Homoserine lactone	Amino acids and derivatives	352.248	351.241	6.946	[M+H]+	3	0.6607	rp	1269663-80-0	96436.22±17356.55	66335.47±9367.56	77994.48±11175.46
L-Valyl-L-seryl-L-lysine	Amino acids and derivatives	333.205	332.206	5.7721	[M+H]+	3	0.6606	rp	16758-36-4	1378875.33±80000.4	1148641.13±384908.55	1172465±22865.13
N-Acetyl-D-phenylalanine	Amino acids and derivatives	453.139	207.089	2.5962	[2M+K]+	3	0.6601	rp	10172-89-1	38521.87±19628.41	331261.1±129080.14	397839.4±139851.86
L-Aspartyl-L-phenylalanine	Amino acids and derivatives	281.106	280.106	2.0502	[M+H]+	3	0.6548	rp	13433-09-5	2344.61±456.81	6021.55±2364.11	2862.64±1462.01
Tyrosyltyrosine	Amino acids and derivatives	383.095	344.137	2.6656	[M+K]+	3	0.6504	rp	1050-28-8	5449.75±2499.84	341.77±170.88	164.84±112.37
L-Lysine	Amino acids and derivatives	315.195	146.106	5.0561	[2M+Na]+	3	0.6446	rp	56-87-1	154329.47±20819.27	9817.13±1444.87	16079.36±6819.92
Suberylglycine	Amino acids and derivatives	273.149	231.111	5.424	[M+CH3CN+H]+	3	0.6446	rp	60317-54-6	45914.38±18874.1	179609.5±19092.29	161202±6404.01
Lactacystin	Amino acids and derivatives	423.14	376.13	2.8147	[M+HCOO+2H]+	3	0.6353	rp	133343-34-7	9103.68±1334.18	4436.11±1059.45	764.75±257.42
L-Theanine	Amino acids and derivatives	175.112	174.1	4.5191	[M+H]+	3	0.6352	rp	3081-61-6	143157.33±7557.62	113144.37±8274.61	89794.96±2399.66
L-Alanine, N-L-asparaginyl-	Amino acids and derivatives	396.035	203.091	0.9394	[M+K+HCOOH]+	3	0.6327	rp	20917-57-1	25254.39±6637.39	47661.55±5633.8	59362.78±5600.1
Gly-Trp-Trp	Amino acids and derivatives	448.196	447.191	5.1555	[M+H]+	3	0.6201	rp	57850-28-9	3342.74±2913.03	2287.27±1133.6	2497.05±928.3
Lys-Gly-Lys	Amino acids and derivatives	314.211	331.222	7.5645	[M+H-H2O]+	3	0.6162	rp	57625-90-8	63123.91±5746.72	65069.71±2978.38	67747.17±3207.89
N-Nitrosoproline	Amino acids and derivatives	162.091	144.054	1.8658	[M+NH4]+	3	0.6162	rp	7519-36-0	457.02±398.79	2398.98±1204.99	3300.71±722.76
Ser-Ser	Amino acids and derivatives	385.164	192.075	5.9704	[2M+H]+	3	0.6064	rp	6620-95-7	26855.17±4861.36	42729.32±9004.12	38738.67±4568.07
Tyrosyl-prolyl-arginine	Amino acids and derivatives	452.262	434.228	5.0561	[M+NH4]+	3	0.6018	rp	117186-48-8	145041.3±43363.82	47950.42±11266.88	69709.29±15251.95
Ser-Leu	Amino acids and derivatives	236.164	218.127	3.292	[M+NH4]+	3	0.5949	rp	6665-16-3	21656.84±732.75	31871.51±3968.89	32143.2±2731.07
Proline-Hydroxyproline	Amino acids and derivatives	251.091	228.111	4.22	[M+Na]+	3	0.5933	rp	18684-24-7	2383.87±699.96	9461.66±932.26	5804.7±1119.6
N-Palmitoylglycine	Amino acids and derivatives	382.256	313.262	6.3691	[M+Na+HCOOH]+	3	0.5882	rp	158305-64-7	73920.23±7701	79288.65±17394.07	95791.78±28742.99
L-Saccharopine	Amino acids and derivatives	323.148	276.132	4.9764	[M+HCOO+2H]+	3	0.5795	rp	997-68-2	56206.44±10705.01	116860.2±9589.96	103002.96±9387.49
2-Octanamidoacetic acid	Amino acids and derivatives	219.174	201.137	2.9938	[M+NH4]+	3	0.5726	rp	14246-53-8	12523.29±1990.97	239.2±140.7	276.16±60.12
L-Cysteinylglycine disulfide	Amino acids and derivatives	298.063	297.045	0.567	[M+H]+	3	0.5653	rp	70555-24-7	19372.76±4944.02	14795.81±6518.22	20173.97±7154.56
Lysylproline	Amino acids and derivatives	266.139	243.158	2.2379	[M+Na]+	3	0.5424	rp	52766-27-5	9567.65±566.4	13221.87±4696.37	13445.98±3443.49
tert-Butoxycarbonylasparagine	Amino acids and derivatives	301.092	232.106	2.1588	[M+Na+HCOOH]+	3	0.5101	rp	7536-55-2	7386.02±772.64	36383.67±3390.67	34526.18±662.96
Betamethasone 9,11-Epoxide	Benzene and substituted derivatives	373.198	372.194	5.7919	[M+H]+	2	0.9484	rp	981-34-0 | 14622-47-0	197340.5±20425.96	162139.2±28169.45	259224.47±61465.18
2-[6-(2-Hydroxy-2-phenylethyl)-1-methyl-2-piperidyl]-1-phenylethanol	Benzene and substituted derivatives	340.226	339.22	5.7323	[M+H]+	2	0.9246	rp	552-72-7	68515.42±44166.06	61268.9±36489.62	71493.14±47237.45
4-Methylphenylacetone	Benzene and substituted derivatives	131.086	148.089	5.6529	[M+H-H2O]+	2	0.9244	rp	2096-86-8	751639.43±210581.1	755844.5±256914.34	557557.37±168052.72
N-(3-hydroxyphenyl)-Arachidonoyl amide	Benzene and substituted derivatives	396.289	395.282	8.1097	[M+H]+	2	0.9145	rp	183718-75-4	895.9±339.48	7069.21±540.01	4245.34±263.27
1-(4-Methoxyphenyl)-2-propanone	Benzene and substituted derivatives	165.091	164.084	5.3095	[M+H]+	2	0.9055	rp	122-84-9	83623.82±14753.63	55751.04±29585.32	50405.43±14361.15
Metamfepramone	Benzene and substituted derivatives	178.123	177.115	2.6737	[M+H]+	2	0.8123	rp	15351-09-4	7287.76±686.67	33102.44±426.04	15447.3±778.31
2-Propylphenol	Benzene and substituted derivatives	183.101	136.089	2.5762	[M+HCOO+2H]+	2	0.8092	rp	644-35-9	66565.93±5398.57	25906.9±3128.77	22842.83±1004.02
Leiocarposide	Benzene and substituted derivatives	653.152	614.185	2.5649	[M+K]+	2	0.7845	rp	71953-77-0	19217.13±2616.41	772.2±247.84	3203.54±993.23
Diethylpropion	Benzene and substituted derivatives	252.159	205.147	4.7179	[M+HCOO+2H]+	2	0.7831	rp	134-80-5	10983.82±934.74	22922.63±3334.96	32432.88±6905.76
Monoethyl phthalate	Benzene and substituted derivatives	411.106	194.058	4.2421	[2M+Na]+	2	0.7791	rp	2306-33-4	43869.41±4091.42	2078±646.19	1406.2±750.14
4-Phenyl-2-butanol	Benzene and substituted derivatives	323.198	150.105	7.2652	[2M+Na]+	2	0.7702	rp	2344-70-9	53674.24±4257.5	59274.06±7850.39	86625.37±4739.09
1,4-Dibenzylpiperazine	Benzene and substituted derivatives	305.138	266.178	5.1058	[M+K]+	2	0.7671	rp	1034-11-3	92190.57±22924.28	192567.43±23874.77	130508.67±31097.92
11-Aminoundecanoic acid	Benzene and substituted derivatives	270.17	201.173	2.7628	[M+Na+HCOOH]+	2	0.7618	rp	2432-99-7 | 25035-04-5 | 25587-80-8	277206.07±27038.66	289457.93±19908.23	169722.27±6137.91
N-benzyl-1-methyl-1H-pyrazolo[3,4-d]pyrimidin-4-amine	Benzene and substituted derivatives	222.112	239.117	1.2031	[M+H-H2O]+	2	0.7611	rp	105903-56-8	67491±6187.27	38855.99±8367.65	45755.4±1025.65
H-Lys-Tyr-Lys-OH Acetate salt	Benzene and substituted derivatives	438.282	497.285	4.559	[M+H]+	2	0.7603	rp	35193-18-1	39748.32±7856.6	81156.62±4494.81	79517.38±4785.6
2-Hydroxy-3,4-dimethoxybenzoic acid	Benzene and substituted derivatives	419.097	198.053	2.2179	[2M+Na]+	2	0.7576	rp	5653-46-3	14856.85±718.6	63340.91±7066.35	44853.37±916.18
Arachidonylcyclopropylamide	Benzene and substituted derivatives	390.299	343.288	5.9306	[M+HCOO+2H]+	2	0.751	rp	229021-64-1	20639.82±7357.73	82056.65±7750.52	4995.8±1643.73
2-Cyclohexyl-2-hydroxy-2-phenylacetic acid	Benzene and substituted derivatives	252.159	234.126	2.5164	[M+NH4]+	2	0.7496	rp	4335-77-7 | 50896-04-3	237704.77±32558.07	199416.07±19692.32	157529.63±3339.37
Michler's ketone	Benzene and substituted derivatives	268.154	268.158	1.2031	[M+]+	2	0.7406	rp	90-94-8	57374.73±8359.02	95030.55±18999.68	56262.65±914.25
1,4-Dihydroxy-2-naphthoic acid	Benzene and substituted derivatives	409.091	204.042	3.6163	[2M+H]+	2	0.7398	rp	31519-22-9	75499.16±28638.35	166259.47±9515.14	139359.13±10234.98
2,2-Diphenylglycine	Benzene and substituted derivatives	493.155	227.095	2.5264	[2M+K]+	2	0.7389	rp	3060-50-2	1770.59±932.07	7515.89±631.11	3987.01±199.13
Eutylone	Benzene and substituted derivatives	282.134	235.121	2.812	[M+HCOO+2H]+	2	0.7314	rp	802855-66-9	49590.28±4980.2	195713.17±9586.45	67902.87±2503.52
Propylene glycol dibenzoate	Benzene and substituted derivatives	586.248	284.105	3.923	[2M+NH4]+	2	0.7312	rp	19224-26-1	82370.33±10036.78	2490.29±1731.19	1400.98±943.41
Populin	Benzene and substituted derivatives	819.228	390.132	4.575	[2M+K]+	2	0.7276	rp	99-17-2	432525.5±19571.96	0	166.49±173.48
Convolamine	Benzene and substituted derivatives	611.321	305.163	6.0302	[2M+H]+	2	0.7267	rp	500-56-1	79062.86±28653.09	103821.91±5882.24	113385.67±10126.36
1,2-Dimethoxybenzene	Benzene and substituted derivatives	294.173	138.068	3.7453	[2M+NH4]+	2	0.7191	rp	91-16-7	19723.41±3839.59	3187.39±1445.47	6479.71±1829.16
2-[4-(4-Methylbenzenesulfonyl)piperazin-1-yl]pyridine-3-carbonitrile	Benzene and substituted derivatives	343.123	342.115	0.8135	[M+H]+	3	0.9971	rp	930005-82-6	59614.52±13121.32	90509.42±23049.83	112444.87±6066.44
4-(Thiophen-2-yl)benzoic acid	Benzene and substituted derivatives	205.039	204.024	0.5822	[M+H]+	3	0.9697	rp	29886-62-2	112754.57±4345.18	76324.75±8093.99	85808.72±1033.55
4-Propylphenol	Benzene and substituted derivatives	119.086	136.089	5.6529	[M+H-H2O]+	3	0.9147	rp	645-56-7	273646.43±14008.92	258908.37±15190.48	217179.9±1159.35
Methyl cinnamate	Benzene and substituted derivatives	163.075	162.068	6.2399	[M+H]+	3	0.8848	rp	103-26-4 | 1754-62-7	219008.57±17946.99	265737.87±9954.99	269033.63±4612.74
Cinnarizine	Benzene and substituted derivatives	386.253	368.225	5.9506	[M+NH4]+	3	0.8076	rp	298-57-7	2376215±636025.74	2233996±110802.2	1855258±47709.41
Elaeokanine C	Benzene and substituted derivatives	212.156	211.157	1.3584	[M+H]+	3	0.8056	rp	33023-03-9	5380.8±586.81	6288.56±374.56	4529.85±674
4,4-Bis(4-hydroxyphenyl)heptane	Benzene and substituted derivatives	285.189	284.178	1.8245	[M+H]+	3	0.7928	rp	7425-79-8	31815.73±3981.99	29682.75±1421.45	31556.29±2006.11
2,4-Dihydroxy-7,8-dimethoxy-2H-1,4-benzoxazin-3(4H)-one 2-glucoside	Benzene and substituted derivatives	421.156	403.111	3.3507	[M+NH4]+	3	0.7515	rp	40246-08-0	39119.15±6259.52	1925.89±983.96	1441.33±358.36
Tolpropamine	Benzene and substituted derivatives	254.19	253.183	6.1996	[M+H]+	3	0.7469	rp	5632-44-0	680.71±731.88	1271.87±1130.75	6721.01±309.58
2-[2-(Benzyloxy)ethoxy]ethanol	Benzene and substituted derivatives	219.102	196.11	2.4965	[M+Na]+	3	0.7465	rp	2050-25-1	5897.65±78.4	459.34±130.63	604.78±71.2
1,2-Dihydroxyfluorene	Benzene and substituted derivatives	221.052	198.068	0.5822	[M+Na]+	3	0.745	rp	42523-11-5	8999.67±2847.54	3828.29±1452.4	4590.04±2248.22
1-Benzyl-5-methyl-1H-pyrimidine-2,4-dione	Benzene and substituted derivatives	217.095	216.09	0.5822	[M+H]+	3	0.7424	rp	6306-73-6	3783.94±3248.95	3350.13±2901.3	2800.54±2929.24
1-Methyl-1H-benzimidazole-2-thiol	Benzene and substituted derivatives	182.073	164.041	0.5822	[M+NH4]+	3	0.7388	rp	2360-22-7	21594.3±8595.84	17221.11±1647.34	21746.66±1303.45
2-Aminobenzenecarbothioamide	Benzene and substituted derivatives	175.024	152.041	1.203	[M+Na]+	3	0.7388	rp	2454-39-9	86155.57±11135.24	40656.26±9746.22	49158.13±1596.67
1-nitrosonaphthalene	Benzene and substituted derivatives	158.06	157.053	2.5143	[M+H]+	3	0.7355	rp	21711-65-9	1913.03±461.5	2688.01±618.3	3276.36±1532.55
Isochondrodendrine	Benzene and substituted derivatives	595.285	594.273	8.7591	[M+H]+	3	0.7286	rp	477-62-3	15743.01±2059.52	7577.93±1826.16	3858.49±2731.01
Dianthramine	Benzene and substituted derivatives	596.154	289.059	3.213	[2M+NH4]+	3	0.7281	rp	136945-65-8	76187.58±4229.63	98035.36±8574.99	96327.37±3570.68
2'-Hydroxy-5'-methylacetophenone	Benzene and substituted derivatives	298.274	150.068	5.9904	[M+NH4]+	3	0.723	rp	1450-72-2	126613.03±11522.48	49205.69±4249.69	197980.77±4497.62
1-Methylbenzoimidazol-5-amine	Benzene and substituted derivatives	170.066	147.08	0.5822	[M+Na]+	3	0.7111	rp	10394-38-4	21337.33±1350.97	13977.67±1213.12	11792.34±4215.35
(R)-(+)-alpha,alpha-Diphenyl-2-pyrrolidinemethanol	Benzene and substituted derivatives	271.173	253.147	2.0706	[M+NH4]+	3	0.7102	rp	22348-32-9	40267.74±22551.62	20877.62±7806.51	13948.9±2175.33
2,6-diamino-4-(2-nitrophenyl)-4H-thiopyran-3,5-dicarbonitrile	Benzene and substituted derivatives	300.062	299.048	0.563	[M+H]+	3	0.7084	rp	333759-71-0	4179.82±2312.1	3243.75±2898.53	3351.94±934.06
Ethyl 4-[(ethylcarbamothioyl)amino]benzoate	Benzene and substituted derivatives	270.12	252.093	2.3762	[M+NH4]+	3	0.7052	rp	19340-42-2	142.19±214.28	1742.65±1966.86	1768.41±1294.72
Nodinitib-1	Benzene and substituted derivatives	329.101	287.073	5.5875	[M+CH3CN+H]+	3	0.7008	rp	799264-47-4	29904.8±6814.18	32088.08±9610.51	35054.54±5812.87
Suloctidil	Benzene and substituted derivatives	382.207	337.244	5.2744	[M-H+2Na]+	3	0.6982	rp	54063-56-8	729459.23±30876.6	0	0
Bifonazole	Benzene and substituted derivatives	375.179	310.147	5.5418	[M+CH3CN+Na]+	3	0.6958	rp	60628-96-8	8937.99±3187.92	42852.4±1844.47	36075.2±7763.19
Homoeriodictyol (+/-)-	Benzene and substituted derivatives	605.165	302.079	3.9031	[2M+H]+	3	0.6954	rp	107657-60-3 | 69097-98-9	37188.97±13175.33	55623.78±18844.29	56590.49±19221.32
L-Prolinamide, N2-((phenylmethoxy)carbonyl)-L-asparaginyl-(2S,3S)-2-hydroxy-4-phenyl-3-aminobutanoyl-N-(1,1-dimethylethyl)-	Benzene and substituted derivatives	596.304	595.301	5.066	[M+H]+	3	0.6872	rp	139694-65-8	7056.91±3052.93	1049.29±1116.65	342.12±328.98
1,2-Anthracenediol	Benzene and substituted derivatives	211.067	210.068	0.8157	[M+H]+	3	0.6869	rp	577-95-7 | 70143-54-3	320.38±306.45	762.29±853.02	1416.26±912.12
Benzyl cinnamate	Benzene and substituted derivatives	494.239	238.099	5.9904	[2M+NH4]+	3	0.6803	rp	103-41-3 | 8014-16-2 | 78277-23-3	1494.59±1324.41	158714.23±11862.16	7281.92±6007.7
Sennoside	Benzene and substituted derivatives	863.182	862.196	2.06	[M+H]+	3	0.6799	rp	66575-30-2	808.39±326.2	24002.55±3038.8	15076.24±4095.6
h-d-Tyr-otbu	Benzene and substituted derivatives	284.151	237.137	4.8173	[M+HCOO+2H]+	3	0.679	rp	87553-74-0	109713.58±23853.71	71998.41±10218.37	92706.53±5627.06
(1S)-(+)-(10-Camphorsulfonyl)oxaziridine	Benzene and substituted derivatives	230.089	229.077	0.5766	[M+H]+	3	0.6769	rp	104322-63-6 | 153221-24-0	1059.32±654.9	559.93±423.81	701.68±771.84
Dicyclohexyl phthalate	Benzene and substituted derivatives	407.097	330.183	2.5364	[M-H+2K]+	3	0.6734	rp	84-61-7	5723.54±949.22	10306.02±3279.16	10387.71±3557.75
Ethyl (R)-(-)-mandelate	Benzene and substituted derivatives	163.075	180.079	3.2097	[M+H-H2O]+	3	0.6667	rp	10606-72-1	634734.4±56985.89	706731.57±22426.64	591865.07±13407.81
(Z)-2-amino-5-(4-hydroxybenzylidene)thiazol-4(5H)-one	Benzene and substituted derivatives	441.082	220.031	3.1135	[2M+H]+	3	0.6635	rp	1198097-97-0	13938.28±1960.72	6186.35±741.36	13555.19±1008.95
6-Methoxymusizin 8-O-[b-D-glucopyranosyl-(1->6)-b-D-glucopyranosyl-(1->3)-b-D-glucopyranosyl-(1->6)-b-D-glucopyranoside]	Benzene and substituted derivatives	933.259	894.301	5.2266	[M+K]+	3	0.6612	rp	245724-10-1	7010.67±2492.06	1501.13±740.28	3625.91±1055.22
2-Amino-5-nitrobenzophenone	Benzene and substituted derivatives	306.097	242.069	3.292	[M+CH3CN+Na]+	3	0.6595	rp	1775-95-7	25168.92±2863.24	67909.23±20114.96	67394.97±7938.27
2-Hydroxy-6-pentadecylbenzoic acid	Benzene and substituted derivatives	366.3	348.266	7.6642	[M+NH4]+	3	0.654	rp	16611-84-0	20337.79±1172.18	17351.97±1927.93	18120.39±1344.99
6-Nitro-2H-benzo[b][1,4]thiazin-3(4H)-one	Benzene and substituted derivatives	228.05	210.01	0.8135	[M+NH4]+	3	0.6437	rp	21762-74-3	525.39±383.08	4336.95±1220.25	2738.69±365.93
Salmeterol	Benzene and substituted derivatives	380.258	415.272	6.4825	[M+H-2H2O]+	3	0.6364	rp	89365-50-4	25745.02±9922.6	56082.06±5027.01	46495.48±17609.19
4-Acetyl-1-methylcyclohexene	Benzene and substituted derivatives	139.112	138.105	5.454	[M+H]+	3	0.6268	rp	6090-09-01	66804.82±2625.48	68759.53±5230.5	66981.41±3223.7
Fenoterol	Benzene and substituted derivatives	418.222	303.147	6.2135	[M-2H+3K]+	3	0.6216	rp	13392-18-2	366843.1±29444	30078.87±2986.57	29082.77±3949
4-Guanidinobenzoic acid	Benzene and substituted derivatives	197.102	179.07	0.5766	[M+NH4]+	3	0.6169	rp	16060-65-4	9990.14±152.48	5337.73±1950.55	7428.47±1310.69
Purine, 6-(o-nitrobenzylthio)-	Benzene and substituted derivatives	305.075	287.048	0.5822	[M+NH4]+	3	0.607	rp	5069-63-6	7729.58±7784.72	4587.26±2249.7	7765.42±1741.14
Resorcinol sulfoxide	Benzene and substituted derivatives	284.047	266.025	0.563	[M+NH4]+	3	0.5982	rp	62845-75-4	40218.58±4046.86	27292.89±5909.61	30481.37±5041.9
Felbamate	Benzene and substituted derivatives	261.221	238.095	7.1653	[M+Na]+	3	0.5884	rp	25451-15-4	12690.61±2169.01	9646.8±1873.88	11584.33±1142.08
3-keto Petromyzonol	Benzene and substituted derivatives	375.308	392.293	6.2499	[M+H-H2O]+	3	0.577	rp	359436-56-9	1004008.87±107326.42	76722.11±5274.84	47542.07±4618.43
N-(1,3-benzothiazol-2-yl)-N'-phenylthiourea	Benzene and substituted derivatives	286.036	285.039	0.5822	[M+H]+	3	0.5753	rp	1849-86-1	105070.79±26124.57	66741.55±11683.39	102601.68±6029.7
Methyl 3-amino-5-nitro-1-benzothiophene-2-carboxylate	Benzene and substituted derivatives	290.979	252.02	1.3452	[M+K]+	3	0.5737	rp	34674-75-4	2311.69±367.92	3000.32±268.96	3158.38±1215.83
[2-(Dimethoxymethyl)-1-heptenyl]benzene	Benzene and substituted derivatives	266.211	248.178	5.3742	[M+NH4]+	3	0.5676	rp	91-87-2	17127.45±3484.44	76348.44±7519.26	32952.64±2503.35
Tridihexethyl	Benzene and substituted derivatives	319.284	318.28	7.6642	[M+H]+	3	0.5653	rp	60-49-1	5613.52±866.5	4395.4±1118.8	3759.82±1449.11
3,4-Bis(4-hydroxyphenyl)-3-hexenol	Benzene and substituted derivatives	284.15	284.141	2.1784	[M+]+	3	0.5632	rp	62080-79-9	14472.39±1023.56	10703.54±2002.9	10923.86±2526.04
Sudan I	Benzene and substituted derivatives	271.082	248.095	0.8039	[M+Na]+	3	0.5547	rp	842-07-9 | 40339-35-3 | 71351-99-0	1053.67±711.03	3236.94±1788.41	2105.07±826.3
Phenol, 2-[bis[4-(dimethylamino)phenyl]methyl]-	Benzene and substituted derivatives	385.162	346.204	6.4489	[M+K]+	3	0.5354	rp	6310-64-1	2410.71±1951.45	2033.36±2973.17	15725.02±887.31
Sennoside D	Benzene and substituted derivatives	849.202	848.216	4.102	[M+H]+	3	0.5006	rp	37271-17-3	94144.16±44300.18	59851.91±22342.9	78710.72±25768.86
Butylated hydroxytoluene	Benzene and substituted derivatives	219.176	220.183	7.7238	[M-H]-	2	0.9541	rp	128-37-0	4687.49±1235.49	4313.42±242.7	8145.76±8558.94
3-Methoxycinnamic acid	Benzene and substituted derivatives	177.056	178.063	5.1384	[M-H]-	2	0.896	rp	6099-04-3 | 17570-26-2	361237.5±9586.57	929775.03±25618.48	548475.27±38123.73
2-(2,5-Dihydroxy-4-methylphenyl)-5-methylbenzene-1,4-diol	Benzene and substituted derivatives	245.082	246.089	3.6373	[M-H]-	2	0.8912	rp	4371-34-0	594837.87±28011.55	1010744.33±4094.82	928279.27±18651.19
Monoacetyldapsone	Benzene and substituted derivatives	325.047	290.072	3.6565	[M+Cl]-	2	0.879	rp	565-20-8	533715.77±7092.5	783484.13±3784.34	790898.1±45436.92
Celastrol	Benzene and substituted derivatives	449.267	450.277	5.3754	[M-H]-	2	0.85	rp	34157-83-0	73022.73±5660.79	68559.79±2107.32	58716±6605.97
Zinniol	Benzene and substituted derivatives	265.157	266.152	6.6139	[M-H]-	2	0.8429	rp	17811-28-8	21805.05±3762.11	14192.47±4939.11	19341.06±6480.47
Melilotoside	Benzene and substituted derivatives	371.097	326.1	2.4227	[M+HCOO]-	2	0.7796	rp	618-67-7	21559.42±3555.19	240402.27±37839.34	65814.38±3775.68
4-Tert-butylphenoxyacetic acid	Benzene and substituted derivatives	267.123	208.11	5.1583	[M+CH3COO]-	2	0.7754	rp	1798-04-5	148656.83±17502.77	38501.64±7356.37	34995.89±9958.02
Diphenylmethylene-Glycine benzyl ester	Benzene and substituted derivatives	345.165	329.142	5.6165	[M+NH4-2H]-	2	0.7658	rp	81477-91-0	174905.21±100385.86	317498.3±12441.48	493317.23±563930.28
Nordihydroguaiaretic acid	Benzene and substituted derivatives	361.164	302.152	5.696	[M+CH3COO]-	2	0.7614	rp	500-38-9 | 27686-84-6	121700.63±30871.87	202209.5±40655.42	113962.7±9609.62
Maesopsin	Benzene and substituted derivatives	575.119	288.063	4.6791	[2M-H]-	2	0.7599	rp	5989-16-2	9004393.67±1383963.09	2446431.33±312972.95	5488925.67±378987.53
3-Phenoxypropionic acid	Benzene and substituted derivatives	317.066	166.063	2.8744	[M-H]-	2	0.7593	rp	7170-38-9	46347.16±27090.68	122650.2±1973.93	106106.31±35428.4
Dimoxystrobin	Benzene and substituted derivatives	385.176	326.163	6.9815	[M+CH3COO]-	2	0.7565	rp	149961-52-4	49397.98±1004.43	76027.35±15742.11	92736.54±6360.36
Epiafzelechin trimethyl ether	Benzene and substituted derivatives	375.143	316.131	5.2376	[M+CH3COO]-	2	0.7352	rp	3143-21-3	41823.84±1668.04	186532.7±68552.51	58602.91±16823.51
(1R,2S)-1,2-Dihydronaphthalene-1,2-diol	Benzene and substituted derivatives	161.061	162.068	6.1546	[M-H]-	2	0.7337	rp	51268-88-3	40536.09±2886.82	49462.65±2779.27	28755.26±3914.19
3-Benzoyl-6-phenyl-pyran-2,4-dione	Benzene and substituted derivatives	327.045	292.074	3.219	[M+Cl]-	2	0.7176	rp	602-98-2	31553.18±5379.85	80408.77±3520.59	67394.69±1688.17
4-Methylumbelliferyl glucuronide	Benzene and substituted derivatives	387.045	352.079	3.6373	[M+Cl]-	2	0.7113	rp	6160-80-1	81402.33±4485.7	88515.49±8154.04	101774.91±5511.71
Neotame	Benzene and substituted derivatives	437.237	378.216	4.9346	[M+CH3COO]-	2	0.711	rp	165450-17-9	116226.5±6190.14	4238.89±5318.56	1489.26±345.77
5,6,7,8-Tetrahydro-2-naphthoic acid	Benzene and substituted derivatives	175.077	176.084	6.4142	[M-H]-	2	0.7067	rp	1131-63-1	81940.1±2596.08	126826.57±22803.98	122744.67±20089.87
7-O-(Triethylsilyl)-10-deacetyl Baccatin III	Benzene and substituted derivatives	657.312	658.317	4.1826	[M-H]-	3	0.9403	rp	115437-18-8	384170.23±43391.5	33565.9±3998.49	39193.04±6528.32
2,2'-Dithiodibenzoic acid	Benzene and substituted derivatives	304.99	306.002	0.8284	[M-H]-	3	0.9385	rp	119-80-2	38089.06±5241.25	45178±8364.01	48091.52±2901.83
Rivastigmine tartrate	Benzene and substituted derivatives	435.155	400.185	6.4133	[M+Cl]-	3	0.918	rp	129101-54-8	30408.27±2837.18	11316.34±2008.41	12268.81±4509.43
Catechin tetramethylether	Benzene and substituted derivatives	345.133	346.142	4.5991	[M-H]-	3	0.8823	rp	51079-25-5	36074.81±15169.45	112825.13±10473.32	83071.95±6705.23
Aralionine A	Benzene and substituted derivatives	581.275	582.284	6.1745	[M-H]-	3	0.8401	rp	21761-48-8	202444.57±55173.87	373869.17±24929.91	247712.4±12122.21
XV638	Benzene and substituted derivatives	757.218	758.235	2.1671	[M-H]-	3	0.8378	rp	183854-11-7	48812.97±4812.76	234.43±295.42	0
Triton X-100	Benzene and substituted derivatives	249.186	250.193	7.5902	[M-H]-	3	0.8348	rp	2315-67-5 | 9002-93-1 | 63869-93-2	53651.87±4370.87	83329.94±16176.93	29443.89±5773.09
3-Hydroxybenzoic acid	Benzene and substituted derivatives	137.025	138.032	3.6373	[M-H]-	3	0.8062	rp	1999-06-09	107385.57±4579.81	181916.47±3336.48	173192.4±8626.1
Mallotophenone	Benzene and substituted derivatives	403.139	404.147	4.8384	[M-H]-	3	0.8023	rp	98569-63-2	48282.55±19574.9	74285.63±10491.28	49106.01±5297.42
Alangicine	Benzene and substituted derivatives	539.271	480.262	4.5792	[M+CH3COO]-	3	0.796	rp	16531-04-7	40344.37±1791.05	30955.66±4501.53	11227.83±356.22
4,4'-Oxydianiline	Benzene and substituted derivatives	199.098	200.095	3.6565	[M-H]-	3	0.7956	rp	101-80-4 | 121509-79-3 | 287476-22-6	78058.67±5205.17	134976.27±11301.19	102578.53±1933.51
Arachidin-1	Benzene and substituted derivatives	311.128	312.136	5.4754	[M-H]-	3	0.7888	rp	98391-38-9	123559.8±10031.52	178565.13±2302.14	159920.5±24924.83
Aspidin	Benzene and substituted derivatives	459.2	460.21	4.4797	[M-H]-	3	0.7613	rp	584-28-1	83788.68±24835.49	268080.6±11473.31	182323.57±12167.83
Albafuran A	Benzene and substituted derivatives	377.182	378.183	4.9988	[M-H]-	3	0.7608	rp	84323-14-8	71862.91±4803.99	0	0
Robustaol A	Benzene and substituted derivatives	473.18	474.189	5.0589	[M-H]-	3	0.7573	rp	78411-76-4	3144107±175082.93	10276936.33±358816.17	6159460.67±289685.81
Sodium salicylate	Benzene and substituted derivatives	319.19	160.014	6.5341	[2M-H]-	3	0.7455	rp	54-21-7 | 90218-97-6	19136.48±3048.23	38091.67±5442.07	25656.35±311.9
Cephaeline	Benzene and substituted derivatives	525.305	466.283	5.8731	[M+CH3COO]-	3	0.7447	rp	483-17-0 | 5483-17-0 | 5853-29-2	96177.38±21776.87	2071.31±1078.13	3051.1±1180.66
CID 5476509	Benzene and substituted derivatives	647.278	648.293	5.995	[M-H]-	3	0.7247	rp	55306-11-1	56719.74±7573.76	10438.96±3593.35	5928.28±4531.69
4,7-Dimethyltetral-1-one	Benzene and substituted derivatives	173.105	174.105	0.6661	[M-H]-	3	0.7177	rp	155748-76-8	1253.49±208.22	3650.56±369.28	4456.04±551.01
Elatin	Benzene and substituted derivatives	693.359	694.346	5.995	[M-H]-	3	0.7143	rp	26000-16-8	89457.98±13134.37	226801.37±77505.13	89980.75±9989.94
Glucovanillin	Benzene and substituted derivatives	313.092	314.1	2.3834	[M-H]-	3	0.6979	rp	494-08-6	66726.51±19837.33	6958.66±4565.4	6711.32±2695.54
2,2-Dimethyl-3-(4-methoxyphenyl)-4-propyl-2H-1-benzopyran-7-ol acetate	Benzene and substituted derivatives	401.15	366.183	2.5018	[M+Cl]-	3	0.6973	rp	5218-94-0	21320.47±5597.27	22629.71±5906.59	14389.7±4713.57
Isobutyrylmallotochromene	Benzene and substituted derivatives	507.17	470.194	4.8384	[M+K-2H]-	3	0.6934	rp	116964-16-0	133085.2±8969.14	0	606.35±717.98
Benzofuran-4-ol	Benzene and substituted derivatives	170.979	134.037	0.6679	[M+K-2H]-	3	0.6925	rp	480-97-7	124470.6±3846.01	25768.39±2880.61	33779.18±3420.97
4-Carboxytolbutamide	Benzene and substituted derivatives	299.076	300.078	2.7277	[M-H]-	3	0.6917	rp	2224-10-04	9975.23±3920.84	8832.92±803.15	5803.91±947.49
O-Acetylcypholophine	Benzene and substituted derivatives	405.21	360.205	5.595	[M+HCOO]-	3	0.6907	rp	26482-11-1	118793.13±8809.27	1399.17±1284.54	1066.53±1043.53
N-1-Naphthylbenzamide	Benzene and substituted derivatives	246.098	247.1	3.1212	[M-H]-	3	0.6884	rp	634-42-4	113575.37±22914.83	19264.46±14581.07	31653.85±5154.46
Umbelliferose	Benzene and substituted derivatives	520.182	504.169	5.0589	[M+NH4-2H]-	3	0.6881	rp	546-60-1	21689.61±6454.79	143646.8±26697.74	111868.03±15461.13
Dihydroresveratrol 3-O-glucoside	Benzene and substituted derivatives	427.116	392.147	4.075	[M+Cl]-	3	0.6848	rp	100432-87-9	1475.17±1540.76	16656.34±5309.67	4498.32±2365.01
Acrivastine	Benzene and substituted derivatives	383.149	348.184	6.1329	[M+Cl]-	3	0.6831	rp	87848-99-5	150628.33±35886.38	160899.1±1542.71	225109.4±103210.18
Dihydrokaempferol	Benzene and substituted derivatives	575.119	288.063	5.0589	[2M-H]-	3	0.6715	rp	104486-98-8 | 5150-32-3 | 724434-08-6	5492719.67±485464.95	4145807±126569.28	5727727±98339.52
Vialinin A	Benzene and substituted derivatives	597.122	562.163	4.659	[M+Cl]-	3	0.6702	rp	858134-23-3	3962.91±2331.39	25233±1665.37	35162.98±6329.57
Sarothralin	Benzene and substituted derivatives	533.223	534.225	5.5337	[M-H]-	3	0.6665	rp	96624-40-7	95110.67±11862.77	118928.27±5400.95	52817.86±8865.4
Butyrylmallotochromene	Benzene and substituted derivatives	505.174	470.194	5.6363	[M+Cl]-	3	0.6576	rp	116979-51-2	125203.23±10331.35	51594.3±25721.5	84267.9±30977.16
N-Acetylarylamine	Benzene and substituted derivatives	269.139	135.068	5.4733	[2M-H]-	3	0.6566	rp	55576-55-1	304188.67±8039.84	85795.91±18568.76	72128.46±24981.09
Trichotomine	Benzene and substituted derivatives	531.12	532.138	0.6111	[M-H]-	3	0.6525	rp	53472-14-3	238532.2±10678.68	261938.37±6156.1	114960.5±3427.65
4-Iodo-2,5-dimethoxyphenethylamine	Benzene and substituted derivatives	305.998	307.007	0.5475	[M-H]-	3	0.6359	rp	69587-11-7	7347.96±492.19	4924.23±478.47	6101.56±436.26
Carbanilide	Benzene and substituted derivatives	252.124	212.095	1.7677	[M-H+CH3CN]-	3	0.6243	rp	102-07-8	39281.68±1862.16	83814.31±4528.02	29921.02±24189.57
5-Amino-2-(p-toluidino)benzenesulphonic acid	Benzene and substituted derivatives	337.076	278.072	0.6913	[M+CH3COO]-	3	0.6209	rp	91-31-6	30879.14±4768.56	62430.96±4359.85	37985.21±2610.01
Sulfinpyrazone	Benzene and substituted derivatives	439.09	404.12	2.8275	[M+Cl]-	3	0.6074	rp	57-96-5	12667.84±8789.32	46874.96±6029.47	51980.78±43658.06
Chryso-obtusin glucoside	Benzene and substituted derivatives	557.114	520.158	2.6995	[M+K-2H]-	3	0.5819	rp	96820-54-1	44043.24±5883.44	51932.47±3262.45	34344.74±3556.54
1-hydroxy-N-(3-nitrophenyl)naphthalene-2-carboxamide	Benzene and substituted derivatives	307.082	308.08	2.561	[M-H]-	3	0.5813	rp	71835-65-9	338.75±183.22	11216.2±534.43	7879.83±383.57
Kansuinine B	Benzene and substituted derivatives	703.222	722.258	3.811	[M-H2O-H]-	3	0.5779	rp	57685-46-8	111356.21±15679.77	22518.52±9895.4	8879.55±1363.2
Sulfan Blue	Benzene and substituted derivatives	601.121	566.152	4.026	[M+Cl]-	3	0.575	rp	129-17-9 | 116-95-0 | 30586-15-3	0	9239.49±2278.68	4444.76±1177.69
2-(5-methylfuran-2-yl)-1H-1,3-benzodiazole	Benzene and substituted derivatives	197.082	198.079	2.2656	[M-H]-	3	0.5654	rp	78706-11-3	28668.13±727.89	47098.79±2578.96	35077.9±1288.85
3-(4-(Dimethylamino)benzylidene)-1,3-dihydro-2H-indol-2-one	Benzene and substituted derivatives	263.129	264.126	5.9733	[M-H]-	3	0.5634	rp	5812-07-7 | 90828-16-3	11119.42±1677.34	22777.78±3873.15	27651.76±12762.32
2-Hydroxybenzaldehyde O-[xylosyl-(1->6)-glucoside]	Benzene and substituted derivatives	451.111	416.132	3.7046	[M+Cl]-	3	0.5541	rp	14907-56-3	66494.48±33013.5	45111.31±39152.06	32776.14±13449.78
2-Cyano-N-{4-[(1,3-thiazol-2-ylamino)sulfonyl]-phenyl}acetamide	Benzene and substituted derivatives	321.017	322.019	9.0215	[M-H]-	3	0.5373	rp	33987-99-4	7485.49±222.16	6120.89±1170.62	6983.61±1405.19
2-(2-Anilino-2-oxoethoxy)benzoic acid	Benzene and substituted derivatives	270.084	271.084	1.1029	[M-H]-	3	0.5001	rp	18704-93-3	8500.99±285.78	4892.17±355.81	6105.95±432.17
Tentoxin	Alcohol and amines	459.2	414.227	5.643	[M-H+2Na]+	2	0.7554	rp	28540-82-1	63426.28±4954.05	59694.69±10201.39	45477.15±7971.88
Bis(hexamethylene)-triamine	Alcohol and amines	284.233	215.236	2.4363	[M+Na+HCOOH]+	3	0.7122	rp	143-23-7	10069.31±3081.47	9097.17±3911.9	10222.56±7423.11
Pantethine	Alcohol and amines	555.257	554.244	5.0362	[M+H]+	3	0.6775	rp	16816-67-4	8992.04±5242.85	13845.73±2636.09	8809.35±2835.4
1,3-Diphenylguanidine	Alcohol and amines	445.221	211.111	6.0579	[2M+Na]+	3	0.5806	rp	102-06-7	1400310.33±62024.69	1529924±45608.89	1650870.67±59079.68
Thiourea	Alcohol and amines	75.01	76.0095	0.6913	[M-H]-	3	0.5945	rp	62-56-6	2260.83±486.11	2752.37±130.63	2948.71±596.23
Adrenoyl ethanolamide	Alcohol and amines	376.32	375.314	8.499	[M+H]+	2	0.9332	rp	150314-35-5	3760.86±3690	3562.46±3937.35	4396.51±3474.13
N-(2-Oxotetrahydrofuran-3-YL)octanamide	Alcohol and amines	210.149	227.152	2.3169	[M+H-H2O]+	2	0.9199	rp	147852-84-4	89243.35±45326.2	91366±13213.14	46886.03±13419.22
Docosahexaenoyl Ethanolamide	Alcohol and amines	372.289	371.282	6.0897	[M+H]+	2	0.9166	rp	162758-94-3	424758.67±26846.35	166954.53±15918.31	64788.69±14082.23
20-HETE ethanolamide	Alcohol and amines	364.285	363.277	7.6442	[M+H]+	2	0.913	rp	942069-11-6	6661.68±2633.12	21298.34±16547.97	10232.63±1347
15(S)-HETE Ethanolamide	Alcohol and amines	346.273	363.277	5.9904	[M+H-H2O]+	2	0.8927	rp	161744-53-2	862129.67±107134.05	206191.93±44208.1	177252.37±28078.07
Anandamide	Alcohol and amines	348.288	347.282	5.9033	[M+H]+	2	0.853	rp	94421-68-8	46641.55±16232.29	28255.4±2435.14	8674.95±543.4
N-Arachidonylmaleimide	Alcohol and amines	370.27	369.267	5.7523	[M+H]+	2	0.8494	rp	876305-42-9	170825±21075.19	96947.5±15490.33	62007.92±3785.11
Nicotinamide riboside	Alcohol and amines	528.223	255.098	5.0958	[2M+NH4]+	2	0.76	rp	1341-23-7	1023.52±619.73	43434.98±3250.31	8232.63±691.66
Arachidoyl glycine	Alcohol and amines	392.314	369.324	5.7602	[M+Na]+	2	0.7431	rp	617703-96-5	37657.85±4961.31	35495.1±4268.72	19573.11±4551.91
N-Acetyl-L-tryptophanamide	Alcohol and amines	529.203	245.116	2.0698	[2M+K]+	2	0.7343	rp	2382-79-8	5589.01±606.62	1075.81±321.45	2494.97±206.02
Dihomo-gamma-linolenoylethanolamide	Alcohol and amines	366.241	349.298	5.7919	[M-H+2Na]+	2	0.7273	rp	150314-34-4	293536.6±94734.31	693170.07±73643.64	725667.03±51220.68
Kynuramine	Alcohol and amines	367.151	164.095	5.498	[2M+K]+	2	0.7048	rp	363-36-0	5806.59±1454.95	21857.65±1858.8	19153.79±5801.83
4-Methylpiperidine-1-carboximidamide	Alcohol and amines	164.128	141.127	0.7555	[M+Na]+	3	0.7884	rp	73771-19-4	69752.47±111324.56	179218.19±143828.61	296475.31±227888.78
N-[2-(dimethylamino)ethyl]-2-(phenylsulfanyl)acetamide	Alcohol and amines	256.154	238.114	1.6605	[M+NH4]+	3	0.749	rp	35859-06-4	6675±1989.1	7081.92±833.2	5466.87±501.87
Acetohexamide	Alcohol and amines	409.091	324.114	2.6955	[M+K+HCOOH]+	3	0.7347	rp	968-81-0	20465.7±623.52	50291.53±8600.15	35363.35±2299.35
N-Acetylhistamine	Alcohol and amines	329.174	153.09	6.1097	[2M+Na]+	3	0.7107	rp	673-49-4	220746.13±28023.8	227931.4±8221.6	218748.27±8077.35
4(Z),7(Z),10(Z),13(Z),16(Z)-N-(2-hydroxyethyl)-Docosapentaenamide	Alcohol and amines	374.305	373.298	6.2499	[M+H]+	3	0.7064	rp	211817-55-9	4036193±463631.15	355187.73±5414.37	226409.57±8625.07
Brevianamide A	Alcohol and amines	383.21	365.174	2.9938	[M+NH4]+	3	0.6945	rp	38136-92-4	6427.04±3168.03	11718.39±3016.28	7220.78±2647.66
Urea	Alcohol and amines	121.065	60.0324	3.1932	[2M+H]+	3	0.6749	rp	57-13-6	369409.7±32666.92	403097.8±12507.26	365060.57±19516.1
N-(4,5-dimethylthiophen-2-yl)acetamide	Alcohol and amines	170.06	169.056	2.4763	[M+H]+	3	0.646	rp	51948-20-0	9166.69±1293.81	9643.03±751.15	11095.74±7140.57
L-Tryptophanamide	Alcohol and amines	203.107	203.106	5.1732	[M+]+	3	0.6446	rp	20696-57-5	78989.09±7919.31	82392.45±3821.76	76295.43±610.17
1-(2-Pyridinyl)-4-piperidinamine	Alcohol and amines	178.144	177.127	0.7749	[M+H]+	3	0.6203	rp	144465-94-1	2237.51±940.02	3763.14±3216.56	5316.11±6977.05
N-[4-(2-pyridinyl)-2-thiazolyl]cyclopentanecarboxamide	Alcohol and amines	291.134	273.094	1.6831	[M+NH4]+	3	0.6196	rp	687996-92-5	3242.48±815.14	4172.33±1303.41	3932.48±558.98
Thiophene-2-acetamide	Alcohol and amines	142.035	141.025	0.5822	[M+H]+	3	0.6008	rp	4461-29-4	73235.33±11618.03	55975.72±4141.24	62425.21±11415.31
1-Ethynylcyclohexylamine	Alcohol and amines	162.076	123.105	0.8135	[M+K]+	3	0.5851	rp	30389-18-5	5447.71±1233.05	5996.47±3928.58	10144.31±2215.83
Poly(oxy-1,2-ethanediyl), alpha-(2-(methylamino)ethyl)-omega-(2-(methylamino)ethoxy)-	Alcohol and amines	177.164	176.153	6.6734	[M+H]+	3	0.5341	rp	22366-98-9 | 55952-31-3	6113.09±5298.1	5216.47±766.34	3387.5±125.16
4-amino-1-methyl-3-propyl-1H-pyrazole-5-carboxamide	Alcohol and amines	205.111	182.117	0.5822	[M+Na]+	3	0.5098	rp	139756-02-8 | 19756-62-8	1998.44±1494.99	820.09±349.69	2108.5±1451.56
N-3-Oxo-Dodecanoyl-L-Homoserine Lactone	Alcohol and amines	296.186	297.194	4.1924	[M-H]-	2	0.7634	rp	168982-69-2	5925.99±1604.37	12818.72±1599.14	4013.64±694.19
4-Methylburimamide	Alcohol and amines	225.113	226.125	4.0064	[M-H]-	3	0.9294	rp	51264-00-7	54856.24±1915.9	3140.04±1753.35	3617.62±1182.78
Pomalidomide	Alcohol and amines	273.077	273.075	4.1243	[M-]-	3	0.7854	rp	19171-19-8	3726921±71159.86	1711807.33±60706.98	1962483.33±86336.8
Selexipag	Alcohol and amines	495.207	496.214	2.1671	[M-H]-	3	0.7632	rp	475086-01-2	11552.98±700.03	5610.95±618.42	5775.71±226.63
(E)-2-(2-Furyl)-3-(5-nitro-2-furyl)acrylamide	Alcohol and amines	495.077	248.043	2.1077	[2M-H]-	3	0.753	rp	3688-53-7 | 18819-45-9	4390.25±1820.22	41740.42±10339.94	11930.24±6486.3
Pandamine	Alcohol and amines	551.321	552.331	5.5369	[M-H]-	3	0.7416	rp	10233-81-5	104990.42±27192.94	108177.48±23063.11	115623.02±27167.85
N-Acetyl-D-glucosamine	Alcohol and amines	237.113	221.09	5.8553	[M+NH4-2H]-	3	0.6503	rp	7512-17-6	125774.74±22961.58	92021.05±4832.41	65027.07±6911.77
3,7-Dimethyl-1,6-octadien-3-ol	Alcohol and amines	137.133	154.136	7.6575	[M+H-H2O]+	2	0.9466	rp	78-70-6	27822.96±4690.75	19634.27±1308.78	23697.28±2090.27
(1S,2R,3R,4S,5R,6S,8R,9S,13S,16S,17R,18S)-11-ethyl-13-(hydroxymethyl)-4,6,16,18-tetramethoxy-11-azahexacyclo[7.7.2.12,5.01,10.03,8.013,17]nonadecane-8,9-diol	Alcohol and amines	468.294	467.288	4.262	[M+H]+	2	0.8942	rp	26000-17-9	97071.71±30444.07	59026.59±10461.45	66933.63±3739.55
Ercalcitriol	Alcohol and amines	411.332	428.329	3.646	[M+H-H2O]+	2	0.8927	rp	60133-18-8	8441.83±2034.44	8025.95±5697	9358.9±4565.99
Isovitexin 2''-O-arabinoside	Alcohol and amines	609.123	564.148	3.2525	[M-H+2Na]+	2	0.7803	rp	53382-71-1	4439.99±2153.85	10561.99±1295.23	6330.46±4275.63
[(2R,7R,9R,10R,11S)-11-acetyloxy-10-hydroxy-1,5-dimethylspiro[8-oxatricyclo[7.2.1.02,7]dodec-5-ene-12,2'-oxirane]-2-yl]methyl acetate	Alcohol and amines	384.222	366.168	2.4163	[M+NH4]+	2	0.7697	rp	2270-40-8	9442.92±1665.03	3911.13±1222.28	1911.78±373.76
beta-Cryptoxanthin	Alcohol and amines	575.43	552.433	4.5191	[M+Na]+	2	0.7499	rp	472-70-8	28398.07±9023.41	9414.76±8618.43	14973.89±11179.08
(1S,2S,4R)-p-Menth-8-ene-1,2,10-triol 2-glucoside	Alcohol and amines	366.212	348.178	2.3096	[M+NH4]+	3	0.9745	rp	378254-11-6	314970.83±62998.04	211480.9±8289.04	208956.27±12171.92
(3beta,22E,24R)-Ergosta-4,6,8(14),22-tetraen-3-ol	Alcohol and amines	412.358	394.324	6.6477	[M+NH4]+	3	0.7158	rp	104729-39-7	14378.17±677.11	456.61±583.43	285.88±276.11
Cicutoxin	Alcohol and amines	241.155	258.162	1.2031	[M+H-H2O]+	3	0.7145	rp	505-75-9	53875.54±6870.05	18391.29±2968.84	24262.59±3920
Triethylene glycol monomethyl ether	Alcohol and amines	329.21	164.105	6.7916	[2M+H]+	3	0.7084	rp	112-35-6	52909.14±35622.88	28607.39±5039.27	34438.25±5841.19
Polidocanol	Alcohol and amines	600.467	582.434	7.6243	[M+NH4]+	3	0.6973	rp	3055-99-0 | 9043-30-5	15126.49±9344.08	21421.45±829.24	10995.86±1736.26
Farnesol	Alcohol and amines	267.178	222.198	2.1588	[M-H+2Na]+	3	0.671	rp	4602-84-0	71089.28±8517.86	85620.26±9171.07	67126.01±3414.36
Propyl pyrazole triol	Alcohol and amines	385.163	386.163	5.9152	[M-H]-	2	0.7923	rp	263717-53-9	1631620±133915.93	3476859.33±113296.3	3503797±134851.96
trans-1,2-Cyclohexanediol	Alcohol and amines	115.077	116.084	5.5766	[M-H]-	3	0.959	rp	1460-57-7 | 1072-86-2	54384.51±3816.71	39453.85±4012.88	33598.99±2706.37
D-inositol-4-phosphate	Alcohol and amines	259.022	260.03	0.6293	[M-H]-	3	0.9314	rp	142760-33-6	57908.88±1456.05	47759.63±1850.83	50151.35±2111.79
exo,exo-1,8-Epoxy-p-menthane-2,6-diol	Alcohol and amines	185.119	186.126	5.1583	[M-H]-	3	0.9135	rp	38223-98-2	1802865.33±393674.58	1360235.33±160072.47	1255269.33±53859.97
Tripdiolide	Alcohol and amines	375.143	376.152	4.6377	[M-H]-	3	0.8595	rp	38647-10-8	329761.73±176895.16	1807543.33±29672.61	968545.83±24290.42
Ammoresinol	Alcohol and amines	381.21	382.214	4.2029	[M-H]-	3	0.6662	rp	643-57-2	168035.2±6848.01	2100.72±501.76	8895.06±2043.04
2-Azidoethyl 4-O-beta-D-galactopyranosyl-beta-D-glucopyranoside	Alcohol and amines	392.134	411.149	4.8583	[M-H2O-H]-	3	0.6493	rp	230286-11-0	41723.13±2490.84	79723.69±11378.18	78640.56±8632.45
Epimestrol	Alcohol and amines	347.177	302.188	5.3867	[M+HCOO]-	3	0.5967	rp	7004-98-0	77102.54±20342.38	29650.25±46766.57	3954.91±233.37
N-Oleoyldopamine	Phenolic acids	418.33	417.324	8.4074	[M+H]+	2	0.9322	rp	105955-11-1	2036.96±700.67	8368.86±1432.07	2448.53±595.33
2-Methoxycinnamaldehyde	Phenolic acids	325.143	162.068	6.0102	[2M+H]+	2	0.8812	rp	1504-74-1	745864.97±185120.66	2002548.33±1163309.35	1122325.33±27273.19
4-Methoxycinnamic acid	Phenolic acids	357.133	178.063	5.4623	[2M+H]+	2	0.8644	rp	943-89-5	192409.3±14789.41	150406.47±34353.41	84620.95±10715.9
Anethole	Phenolic acids	131.086	148.089	4.5791	[M+H-H2O]+	2	0.8254	rp	4180-23-8 | 104-46-1 | 26795-32-4	350574.37±176242.29	446072.77±186814.68	236870.3±6843.16
Phenylacetaldehyde	Phenolic acids	595.164	120.058	2.6358	[M+H]+	2	0.806	rp	122-78-1	277161.93±50163.93	307.02±189.55	262.82±174.57
Gingerol	Phenolic acids	339.159	294.183	5.8315	[M-H+2Na]+	2	0.7917	rp	23513-14-6 | 1391-73-7	0	157798.17±4094.86	0
3,4,5-Trimethoxycinnamic acid	Phenolic acids	239.089	238.084	8.7986	[M+H]+	2	0.7487	rp	90-50-6	39427.26±2089.08	29918.37±927.02	40801.77±680.51
2,6-Dimethoxyphenol	Phenolic acids	338.268	154.063	7.6575	[M+CH3CN+H]+	2	0.7365	rp	1991-10-01	24602.51±2343.5	20954.92±2606.56	24912.43±500.92
Homoveratric acid	Phenolic acids	429.168	196.074	4.678	[M+Na+HCOOH]+	2	0.7129	rp	93-40-3	41187.22±10021.1	5038.55±2341.66	18264.36±5483.88
Shogaol	Phenolic acids	277.18	276.173	6.3097	[M+H]+	3	0.9698	rp	36700-45-5	0	286754.43±25872.63	0
Dibutyl phthalate	Phenolic acids	279.16	278.152	7.1853	[M+H]+	3	0.9658	rp	84-74-2	90624.44±6269.01	22721.67±16760.83	69667.33±16649
2-Hydroxycinnamic acid	Phenolic acids	165.055	164.047	3.7455	[M+H]+	3	0.9606	rp	614-60-8	237089.1±22025.09	368648.9±16005.59	345423.6±13284.94
Methyl benzoate	Phenolic acids	137.06	136.052	5.1754	[M+H]+	3	0.9219	rp	93-58-3	419420.33±33275.7	537058.9±51401.04	529759.47±35744.81
alpha-Asarone	Phenolic acids	209.117	208.11	6.5385	[M+H]+	3	0.9157	rp	2883-98-9	44934.54±6596.54	23566.84±12196.23	43615.66±5452.73
Ginkgolic acid	Phenolic acids	329.246	346.251	7.5843	[M+H-H2O]+	3	0.8932	rp	22910-60-7	18647.76±4121.36	21315.72±4960.04	16493.29±2247.07
N-Acetyltyramine	Phenolic acids	381.181	179.095	3.1881	[2M+Na]+	3	0.82	rp	1202-66-0	3335.66±828.14	5949.53±1011.56	4071.13±517.02
Thonzylamine	Phenolic acids	286.178	286.179	3.1335	[M+]+	3	0.7861	rp	91-85-0	9545.04±2175.69	16705.91±7941.06	9465.06±5066
1-(4-Hydroxy-3-methoxyphenyl)-3-decanone	Phenolic acids	347.176	278.188	5.2744	[M+Na+HCOOH]+	3	0.7831	rp	27113-22-0	193163.7±7589.37	0	0
3,4-Dimethylbenzoic acid	Phenolic acids	301.141	150.068	7.1853	[2M+H]+	3	0.774	rp	619-04-5	97044.48±10280.08	29610.04±5787.28	88419.22±9461.57
Salicifoline	Phenolic acids	210.149	210.149	1.3779	[M+]+	3	0.7521	rp	6882-07-01	491088.73±64927.35	569541.7±23626.15	434954.17±6676.27
2-Methylbenzoic acid	Phenolic acids	181.122	136.052	5.5537	[M-H+2Na]+	3	0.7466	rp	118-90-1	134969.81±36415.3	77430.08±21594.45	38311.19±5994.05
Caffeic acid	Phenolic acids	163.039	180.042	1.0564	[M+H-H2O]+	3	0.7442	rp	501-16-6	345107.07±7364.33	244313.03±42289.33	422115.23±155644.07
3-Hydroxyphenylacetic acid	Phenolic acids	305.112	152.047	3.2525	[2M+H]+	3	0.7404	rp	621-37-4	18231.99±8331.94	8068.76±4020.28	3695.33±2639.2
Tachioside	Phenolic acids	325.089	302.1	1.9626	[M+Na]+	3	0.7396	rp	109194-60-7	3324.8±1543.69	0	122.62±114.65
Cynarine	Phenolic acids	539.135	516.127	3.2261	[M+Na]+	3	0.7391	rp	30964-13-7	2533.72±293.25	2648.92±1584.19	4653.16±2059.41
Caftaric acid	Phenolic acids	427.102	312.048	2.6963	[M-2H+3K]+	3	0.7362	rp	67879-58-7	54014.64±19579.89	170156.7±29747.98	140913.83±33679.07
Trimethoprim	Phenolic acids	332.175	290.138	3.1386	[M+CH3CN+H]+	3	0.7344	rp	738-70-5	13533.29±3371.84	12749.18±1689.4	10133.66±66.8
Dimethyl fumarate	Phenolic acids	145.05	144.042	0.7942	[M+H]+	3	0.7341	rp	624-49-7	64433.61±5300.12	65185.57±12595.86	76689.94±8649.1
Ethyl gallate	Phenolic acids	419.098	198.053	2.7897	[2M+Na]+	3	0.7335	rp	831-61-8	63904.4±9829.73	60065.56±69506.21	111214.97±8587.11
1,2,3-Trihydroxybenzene	Phenolic acids	127.039	126.032	0.7942	[M+H]+	3	0.7312	rp	87-66-1	24547.62±3036.09	31686.52±3525.45	36836.5±4562.32
Hexylresorcinol	Phenolic acids	217.12	194.131	6.3691	[M+Na]+	3	0.7304	rp	136-77-6	60234.82±10353.95	76137.54±9345.76	39573.89±12936.32
Bis(2-ethylhexyl) phthalate	Phenolic acids	391.283	390.277	7.7839	[M+H]+	3	0.7272	rp	117-81-7 | 15495-94-0 | 8033-53-2 | 50885-87-5 | 82208-43-3	23650.4±16002.62	25172.83±17075.26	19874.05±17721.17
Benzoic acid	Phenolic acids	283.205	122.037	7.2452	[2M+K]+	3	0.7204	rp	65-85-0	71194.01±7769.03	78339.46±1733.94	116229.7±4159.88
Cinnamic acid	Phenolic acids	314.143	148.052	2.8147	[2M+NH4]+	3	0.7071	rp	140-10-3	30870.58±2509.67	60126.95±2423.31	12390.75±3762.89
Levisoprenaline	Phenolic acids	234.113	211.121	1.3193	[M+Na]+	3	0.6827	rp	51-31-0	3947.41±1853.5	4701.97±350.03	8247.13±97.42
3-(4-Methoxyphenyl)propan-1-ol	Phenolic acids	167.107	166.099	3.6063	[M+H]+	3	0.6779	rp	5406-18-8	292720.7±137576.29	168489.27±5102.65	127406.1±1805.21
Helicide	Phenolic acids	331.102	284.09	2.5283	[M+HCOO+2H]+	3	0.668	rp	80154-34-3	9122.84±1876.06	12628.2±466.65	5885.16±1931.67
Coniferyl alcohol	Phenolic acids	181.086	180.079	3.646	[M+H]+	3	0.6536	rp	32811-40-8	118147.13±27771.52	219192.17±8104.95	116425.66±34726.14
[8]-Gingerdione	Phenolic acids	387.144	320.199	5.6926	[M-2H+3Na]+	3	0.6529	rp	77334-06-6	70099.02±46628.44	175182.07±20521.82	137764.53±8898.23
Moracin M	Phenolic acids	289.07	242.058	3.7455	[M+HCOO+2H]+	3	0.6505	rp	56317-21-6	2596109.33±129839.19	2653299.33±382304.87	2879046.67±171469.49
Estragole	Phenolic acids	149.096	148.089	5.5309	[M+H]+	3	0.6311	rp	140-67-0	1068211.8±95614.74	650709.17±54902.34	473862.07±16419.81
Esmolol	Phenolic acids	410.238	295.178	5.9071	[M-2H+3K]+	3	0.607	rp	103598-03-4	277244.47±22648.47	4720.1±6404.26	8954.34±1922.33
[10]-Shogaol	Phenolic acids	396.24	332.235	5.8117	[M+CH3CN+Na]+	3	0.5975	rp	36752-54-2	8678.84±9284.83	18785.42±22066.5	14527.89±7264.91
Isoeugenyl acetate	Phenolic acids	224.128	206.094	1.9723	[M+NH4]+	3	0.5919	rp	93-29-8	345489.6±59034.09	377914.27±34234.87	233331.23±6788.66
Benzyl[2-(diethylamino)ethyl]amine	Phenolic acids	229.195	206.178	7.2452	[M+Na]+	3	0.5426	rp	15855-37-5	28200.3±11114.39	20361.67±1209.02	40443.97±12413.46
Phenoxypropazine	Phenolic acids	184.133	166.111	2.1982	[M+NH4]+	3	0.5309	rp	3818-37-9	14548.78±529.97	9807.24±2284.24	4621.58±951.89
1,7-Bis(4-hydroxyphenyl)-3-heptanone	Phenolic acids	297.149	298.157	5.9551	[M-H]-	2	0.9332	rp	130233-83-9	40354.04±5545.73	44622.47±3256.11	46728.71±1911.85
Agnuside	Phenolic acids	465.149	466.147	3.0534	[M-H]-	2	0.8495	rp	11027-63-7	96571.38±45093.12	27633.42±5269.57	7161.97±731.38
Forsythiaside	Phenolic acids	645.176	624.205	4.0648	[M+Na-2H]-	2	0.81	rp	79916-77-1	30475.44±9262.88	8028.14±1753.74	6497.13±6725.85
1-O-trans-Cinnamoyl-beta-D-glucopyranose	Phenolic acids	326.125	310.105	2.0166	[M+NH4-2H]-	2	0.7957	rp	40004-96-4	43372.44±2549.67	26116.5±9124.77	41447.53±1041.59
Isochlorogenic acid A	Phenolic acids	373.093	516.127	3.0529	[M+F]-	2	0.7577	rp	2450-53-5 | 89919-62-0 | 879305-14-3	9209.56±12326.25	31026.19±742.96	30067.03±2032.41
[8]-Dehydrogingerdione	Phenolic acids	317.165	318.183	5.2971	[M-H]-	2	0.7433	rp	77334-08-8	298613.03±17066.54	6115.88±3220.89	10950.09±1794.89
Caffeic acid 3-glucoside	Phenolic acids	363.07	342.095	5.0987	[M+Na-2H]-	2	0.7248	rp	24959-81-7	143495.83±55777.06	36840.9±2341.1	51134.67±1946.6
cis-coumarinic acid-beta-D-glucoside	Phenolic acids	371.096	326.1	4.1439	[M+HCOO]-	2	0.7048	rp	2446-60-8	88621.46±4477.93	103689.5±969.11	69392.18±4457.27
Protocatechuic acid	Phenolic acids	153.02	154.027	2.5773	[M-H]-	3	0.9965	rp	99-50-3	81691.14±3711.52	131426.07±1720.25	140747.67±19598.42
Ferulic acid	Phenolic acids	193.051	194.058	4.5593	[M-H]-	3	0.9722	rp	537-98-4	54721.71±2613.7	50535.81±3110.09	44446.04±2305.86
4-Hydroxybenzaldehyde	Phenolic acids	121.03	122.037	4.0064	[M-H]-	3	0.9697	rp	123-08-0	88056.55±1841.6	27220.01±1864.73	25921.27±2305.85
4-Hydroxycinnamic acid	Phenolic acids	163.041	164.047	4.2816	[M-H]-	3	0.9681	rp	501-98-4	133361.2±6414.31	14633.96±2474.04	16534.96±681.26
Methylparaben	Phenolic acids	151.041	152.047	4.3803	[M-H]-	3	0.9608	rp	99-76-3	41085.7±2878.97	26607.7±7627.75	29171.02±1700.85
p-Coumaraldehyde	Phenolic acids	147.046	148.052	4.8983	[M-H]-	3	0.946	rp	20711-53-9	13307.37±358.51	29469.68±2466.42	28895.34±1053.79
2,4-Di-tert-butylphenol	Phenolic acids	205.16	206.167	7.448	[M-H]-	3	0.9449	rp	96-76-4	5496.75±939.85	4489.38±670.22	4786.3±791.17
3,4-Dihydroxybenzaldehyde	Phenolic acids	137.025	138.032	3.2297	[M-H]-	3	0.9317	rp	139-85-5	154292.17±10075.62	176678.13±3609.86	176507.37±5502.04
Usnic acid	Phenolic acids	343.081	344.09	4.5991	[M-H]-	3	0.9054	rp	125-46-2	76690.29±16985.06	276430.3±4483.18	153165.9±10736.02
Tetrahydrocurcumin	Phenolic acids	371.148	372.157	5.5567	[M-H]-	3	0.8412	rp	36062-04-1	133196.91±78298.85	409274.67±14142.88	363154.53±73424.97
Isoeugenol	Phenolic acids	327.159	164.084	6.015	[2M-H]-	3	0.8049	rp	5932-68-3	791738.5±31917.17	1063865±20071.11	1060033±42836
Salicin	Phenolic acids	285.097	286.105	2.5593	[M-H]-	3	0.7951	rp	138-52-3	62752.97±2999.1	6084.77±275.59	8110.98±1124
Elemicin	Phenolic acids	207.103	208.11	4.6791	[M-H]-	3	0.7798	rp	487-11-6	38956.32±1189.98	56879.13±1924.41	36311.55±1808.98
Isoelemicin	Phenolic acids	207.103	208.11	4.4598	[M-H]-	3	0.7752	rp	5273-85-8	41932.71±3527.07	68134.28±1905.21	38178.68±3034.62
Terephthalic acid	Phenolic acids	331.045	166.027	5.0987	[2M-H]-	3	0.7588	rp	100-21-0	108529.37±2852.13	40636.21±1140.31	52385.57±2960.12
Demethoxycurcumin	Phenolic acids	383.112	338.115	5.5168	[M+HCOO]-	3	0.742	rp	22608-11-3	136027.43±3897.79	197842.97±5612.42	116644.33±12845.4
Gallacetophenone	Phenolic acids	335.076	168.042	4.1046	[2M-H]-	3	0.7419	rp	528-21-2	189156.17±23108.02	129939.5±7312.4	166134.03±8100.44
Vanilloloside	Phenolic acids	315.113	316.116	2.482	[M-H]-	3	0.7365	rp	74950-96-2	15107.14±2607.16	6779.17±1276.52	4898.74±523.58
Salidroside	Phenolic acids	345.118	300.121	2.3199	[M+HCOO]-	3	0.7352	rp	10338-51-9	59899.54±1712.64	5657.04±2031.32	7941.31±695.59
Rosmarinic acid	Phenolic acids	395.061	360.084	3.2581	[M+Cl]-	3	0.7215	rp	20283-92-5	40427.31±612.18	39309.51±4171.44	36662.54±2349.58
Homovanillic acid	Phenolic acids	363.115	182.058	5.4454	[2M-H]-	3	0.703	rp	306-08-1	12676.95±1277.74	48352.09±7663.33	35514.79±8378.06
moracin I	Phenolic acids	323.123	324.136	3.5984	[M-H]-	3	0.7001	rp	73338-88-2	15245.76±2425.82	8202.27±1480.28	4857.51±2891.16
Gastrodin	Phenolic acids	331.101	286.105	2.2853	[M+HCOO]-	3	0.6947	rp	62499-27-8	106556.63±5458.45	46686.32±923.63	33719.15±4938.62
Trigallic Acid	Phenolic acids	495.01	474.043	0.8876	[M+Na-2H]-	3	0.6915	rp	2131-66-0	19612.22±9616.12	4995.45±2371.19	6664.93±1226.15
Ranolazine	Phenolic acids	485.243	427.247	5.3569	[M+CH3COO]-	3	0.6818	rp	95635-55-5 | 142387-99-3 | 110445-25-5	49836.45±9236.35	34248.33±6707.52	26820.09±1855.61
Sinapyl alcohol	Phenolic acids	419.169	210.089	5.3171	[2M-H]-	3	0.6644	rp	537-33-7	356376.5±19143.04	300503.83±5184.89	297229.5±26045.63
4-(3-Hydroxybutyl)phenol	Phenolic acids	331.19	166.099	6.6139	[2M-H]-	3	0.6635	rp	69617-84-1	525026.37±179726.59	685482.6±20498.54	618504.73±34704.57
4,5-Dicaffeoylquinic acid	Phenolic acids	568.13	516.127	4.0064	[M+Cl+NH3]-	3	0.6552	rp	57378-72-0	134359.77±2532.24	375574.1±7816.84	359295.73±11791.88
Hydroxytyrosol	Phenolic acids	213.077	154.063	3.2297	[M+CH3COO]-	3	0.6382	rp	10597-60-1	26554.64±2339.42	52057.52±3843.01	25590.81±1139.5
4-Ethylbenzoic acid	Phenolic acids	321.154	150.068	2.9747	[M-H+CH3CN]-	3	0.6361	rp	619-64-7	89212.19±4330.39	56607.98±2313.94	45984.03±551.71
Methylarbutin	Phenolic acids	331.101	286.105	2.0264	[M+HCOO]-	3	0.627	rp	6032-32-2 | 97736-72-6	52801.85±1562.16	2625.32±2273.79	5492.37±1407.5
Xanthoxylin	Phenolic acids	391.139	196.074	4.0844	[2M-H]-	3	0.6202	rp	90-24-4	462171.27±55159.35	1547000.33±29249.71	919784.1±50244.04
Coniferin	Phenolic acids	401.139	342.132	2.9833	[M+CH3COO]-	3	0.6026	rp	124151-33-3	31364.07±4850.48	41230.16±9395.72	30480.35±12183.47
Aspulvinone E	Phenolic acids	333.027	296.068	0.7504	[M+K-2H]-	3	0.5966	rp	49637-60-7	9125.88±1414.39	8240.53±612.76	10755.63±742.49
Curcumin	Phenolic acids	366.104	368.126	2.3245	[M-H]-	3	0.5091	rp	458-37-7	17475.49±937.65	19495±964.92	26131.27±1380.72
Dioleoylphosphatidylcholine	GP	786.6	785.593	6.8583	[M+H]+	2	0.9288	rp	52088-89-8	166337.17±5242.94	45586.99±12809.84	113554.51±23494.52
1-Octadecyl Lysophosphatidic Acid	GP	447.274	424.295	6.8859	[M+Na]+	2	0.8245	rp	52977-29-4	25843.24±5417.52	641.51±633.76	1002.4±1019.22
1-(9Z,12Z-octadecadienoyl)-glycero-3-phosphoethanolamine	GP	478.291	477.286	6.7472	[M+H]+	3	0.8426	rp	85046-18-0	93714.18±14498.22	23977.8±6050.82	71581.8±19641.83
1,2-Dipalmitoyl-sn-glycerol 3-phosphate	GP	669.448	648.473	6.5953	[M+Na-2H]-	2	0.731	rp	7091-44-3	62154.74±11703.55	50565.16±6481.36	46161.33±7566.63
1,2-bis(heptanoylthio) Glycerophosphocholine	GP	548.21	513.235	2.6565	[M+Cl]-	3	0.6743	rp	89019-63-6	22932.83±72.41	21303.41±781.68	24769.98±2722.22
1-hexadecanoyl-2-(5Z,8Z,11Z,14Z-eicosatetraenoyl)-sn-glycero-3-phosphoethanolamine	GP	758.493	739.515	6.8429	[M+F]-	3	0.542	rp	70812-59-8	45077.17±10394.83	32578.58±1305.15	35557.33±4892.43
1-Hexadecanoyl-sn-glycerol	GL	313.273	330.277	8.0027	[M+H-H2O]+	3	0.8526	rp	32899-41-5	35207.62±10420.46	10544.24±580.23	18776.24±14635.87
1-Stearoyl-sn-glycerol	GL	341.305	358.308	6.7074	[M+H-H2O]+	3	0.7298	rp	22610-61-3	382151.3±70747.4	127158.23±14608.1	277800.63±23468.99
Chimyl alcohol	GL	363.31	316.298	7.6742	[M+HCOO+2H]+	3	0.6345	rp	6145-69-3 | 53584-29-5	13226.89±3727.23	16098.19±2196.34	10825.62±945.55
MG(18:2/0:0/0:0)	GL	418.303	354.277	5.1654	[M+CH3CN+Na]+	3	0.5218	rp	26545-74-4	0	4777.5±2579.76	19567.77±5455.66
2-Phenylaminoadenosine	Nucleotides and derivatives	717.29	358.139	5.6727	[2M+H]+	2	0.7595	rp	53296-10-9	207667.13±15590.89	215818.03±23444.57	211287.37±25995.46
3-Deaza-2'-deoxyadenosine	Nucleotides and derivatives	289.07	250.107	4.3707	[M+K]+	2	0.7564	rp	78582-17-9	31896.35±7084.18	162513.81±124789.88	160003±66892.1
Thymidine-5'-phosphate	Nucleotides and derivatives	407.03	322.057	0.8522	[M+K+HCOOH]+	2	0.7275	rp	365-07-1	855154.17±50642.53	17412.05±10398.18	46998.77±4047.51
Adenosine	Nucleotides and derivatives	268.104	267.097	1.8887	[M+H]+	3	0.9748	rp	58-61-7	255328.6±8027.85	224868.2±14659.49	278180.9±30993.4
Cytarabine	Nucleotides and derivatives	244.092	243.085	0.8135	[M+H]+	3	0.9622	rp	147-94-4	55248.88±10301.45	30141.88±4132.65	36925.25±2669.89
2'-O-Methyladenosine	Nucleotides and derivatives	282.12	281.112	2.2409	[M+H]+	3	0.945	rp	2140-79-6	91013.22±14526.73	39997.09±3185	49271.86±7588.83
1-Methylguanine	Nucleotides and derivatives	317.066	165.065	4.6979	[M+H]+	3	0.9393	rp	938-85-2	243341.3±4489.31	220125.4±24228.13	248685.57±19100.73
Guanine	Nucleotides and derivatives	152.057	151.049	1.5145	[M+H]+	3	0.9236	rp	73-40-5	637574.63±52761.96	318145.7±16023.08	362381.63±678.51
Vidarabine monohydrate	Nucleotides and derivatives	400.147	285.107	2.044	[M-2H+3K]+	3	0.8967	rp	24356-66-9	1007.04±191.38	1123.9±513.68	3657.79±2082.09
5'-Deoxy-5'-(Methylthio) Adenosine	Nucleotides and derivatives	298.095	297.09	3.0735	[M+H]+	3	0.8933	rp	2457-80-9	28980.69±19687.94	17341.55±9729.88	15347.54±13294.56
N7-Methylguanosine	Nucleotides and derivatives	298.114	297.107	2.0013	[M+H]+	3	0.8042	rp	20244-86-4	6702.72±2430.17	2511.18±1446.88	5269.61±1483.06
8-Hydroxyguanosine	Nucleotides and derivatives	599.195	299.087	3.7455	[2M+H]+	3	0.773	rp	3868-31-3	37848.21±2610.18	33030.22±2177.03	32363.43±4242.21
2'-Deoxyadenosine	Nucleotides and derivatives	336.206	251.102	4.4298	[M-2H+3Na]+	3	0.7548	rp	958-09-8	2311.17±1413.89	5869.72±4627.43	662.37±132.42
2',3'-Dideoxyinosine	Nucleotides and derivatives	490.23	236.091	6.1297	[2M+NH4]+	3	0.7373	rp	69655-05-6	71213.46±5694.71	123885.7±43315.35	92202.48±6334.85
8-Hydroxy-2'-deoxyguanosine	Nucleotides and derivatives	322.055	283.092	1.4949	[M+K]+	3	0.7099	rp	88847-89-6	11929.97±1167.46	2191.26±729.98	2128.09±659.92
2,4-Dihydroxypyrimidine-5-carboxylic acid	Nucleotides and derivatives	225.01	156.017	0.5822	[M+Na+HCOOH]+	3	0.7085	rp	23945-44-0 | 59299-01-3 | 394-40-1 | 76821-79-9	1558043.33±190201.21	1009717.8±93316.77	1279024±109994.65
Telbivudine	Nucleotides and derivatives	502.226	242.09	5.0362	[2M+NH4]+	3	0.6836	rp	3424-98-4	22525.18±2241.17	2951.65±2735.96	7907.82±3776.78
5'-Dehydroadenosine	Nucleotides and derivatives	379.967	265.081	1.1885	[M-2H+3K]+	3	0.6515	rp	3110-98-3	29327.8±14682.65	30490.73±1941.16	38166.41±5426.8
Cytidine-5'-diphosphate	Nucleotides and derivatives	404.029	403.018	3.767	[M+H]+	3	0.6146	rp	63-38-7	3679.44±2210.7	107847.19±57469.11	11452.06±7741.71
Citicoline	Nucleotides and derivatives	557.119	488.107	0.8351	[M+Na+HCOOH]+	3	0.6001	rp	987-78-0	596010.4±18727.51	47431.21±10064.88	90119.35±6525.77
2'-Deoxyguanosine 5'-monophosphate	Nucleotides and derivatives	693.131	347.063	3.5774	[2M-H]-	2	0.7873	rp	902-04-5	104851.57±19984.77	73933.17±17267.03	75366.96±14828.63
2'-Adenylic acid	Nucleotides and derivatives	693.13	347.063	4.5991	[2M-H]-	2	0.7518	rp	130-49-4	93858.24±2670.43	126426.37±5359.29	123791.27±4043.95
Thymidine-5'-triphosphate	Nucleotides and derivatives	480.979	481.989	9.1977	[M-H]-	2	0.7235	rp	365-08-2	76859.79±2537.07	66730.02±4394.37	55946.74±7341.91
Guanosine	Nucleotides and derivatives	282.084	283.092	1.3412	[M-H]-	3	0.9804	rp	118-00-3 | 26578-09-6 | 197227-95-5 | 103654-69-9 | 103654-70-2 | 146849-94-7 | 197227-93-3 | 202933-46-8 | 244769-87-7 | 247226-75-1 | 250586-91-5 | 250586-97-1 | 30747-23-0	388337.77±23511.18	290479.8±11825.42	282761.77±8297.72
N2,N2-Dimethylguanosine	Nucleotides and derivatives	310.115	311.123	2.3638	[M-H]-	3	0.9791	rp	2140-67-2	7928.04±995.14	9523.11±543.02	8356.75±148.1
Xanthosine	Nucleotides and derivatives	283.068	284.076	1.6623	[M-H]-	3	0.9696	rp	146-80-5	83226.83±2955.74	22470.76±1041.77	17467.8±380.08
Inosine	Nucleotides and derivatives	267.073	268.081	1.3086	[M-H]-	3	0.9692	rp	58-63-9	18594.86±922.16	8209.77±268.51	5410.8±183.85
Uridine-5'-diphosphate-glucose	Nucleotides and derivatives	565.047	566.055	0.608	[M-H]-	3	0.9688	rp	133-89-1	30224.57±4369.1	72896.14±24846.14	34274.55±939.45
Adenine	Nucleotides and derivatives	134.048	135.054	1.0832	[M-H]-	3	0.965	rp	73-24-5	59613.71±2752.82	80936.34±2994.75	79994.96±2962.23
Adenosine monophosphate	Nucleotides and derivatives	346.055	347.063	1.0651	[M-H]-	3	0.9639	rp	61-19-8	11380.37±2584.1	47099.49±3576.91	60384.68±7975.06
Nicotinic acid adenine dinucleotide	Nucleotides and derivatives	662.101	665.101	1.0651	[M-H]-	3	0.9567	rp	6450-77-7	2874.52±537.75	15389.69±2074.79	8273.85±455.39
Thymidine	Nucleotides and derivatives	241.083	242.09	2.0238	[M-H]-	3	0.9565	rp	50-89-5	82935.18±1700.34	105586.1±3964.06	113131.93±3784.16
Xanthine	Nucleotides and derivatives	151.027	152.033	1.0832	[M-H]-	3	0.9527	rp	69-89-6	10274.45±230.12	21818.84±309.59	26261.46±478.03
Vidarabine	Nucleotides and derivatives	266.089	267.097	1.8321	[M-]-	3	0.9431	rp	24356-66-9	23825.6±836.43	28647.76±1134.36	30214.31±1167.8
Adenosine 5'-Diphosphate（ADP）	Nucleotides and derivatives	426.021	427.029	1.004	[M-H]-	3	0.9391	rp	58-64-0	4106.26±1305.65	20620.83±1004.33	13749.98±1605.08
Succinyladenosine	Nucleotides and derivatives	382.1	383.108	2.1844	[M-H]-	3	0.9373	rp	4542-23-8	476203.7±20419.7	358668.27±11194.1	518044.6±16041.57
Uridine	Nucleotides and derivatives	243.062	244.07	1.0848	[M-H]-	3	0.9288	rp	58-96-8	114754.07±3071.81	90656.63±4236	87247.35±1249.1
3'-Deoxyguanosine	Nucleotides and derivatives	266.089	267.097	1.5449	[M-H]-	3	0.9259	rp	3608-58-0	35875.29±1575.31	54511.83±2379.9	52734.72±2586.44
2-Methylguanosine	Nucleotides and derivatives	296.099	297.107	1.9646	[M-H]-	3	0.8971	rp	2140-77-4	18404.1±680.21	17816.25±214.75	17166.4±427.13
Guanosine-5'-monophosphate	Nucleotides and derivatives	362.049	363.058	1.022	[M-H]-	3	0.8642	rp	85-32-5 | 128952-18-1 | 29593-02-0	707.71±156.71	14193.92±540.68	14326.88±572.57
3-Methyladenine	Nucleotides and derivatives	275.021	149.07	0.7655	[M-H]-	3	0.8218	rp	5142-23-4 | 60192-57-6	8654.23±1496.8	42822.5±1913.72	47378.54±7275.35
P1-(5'-Adenosyl)-P5-(5'-guanosyl) pentaphosphate	Nucleotides and derivatives	930.999	932.01	9.0106	[M-H]-	3	0.8171	rp	56983-24-5	37229.08±1196.67	29091.78±1540.35	25193.92±2487.81
Sepiapterin	Nucleotides and derivatives	236.077	237.086	0.6713	[M-H]-	3	0.7777	rp	17094-01-8	14647.1±301.6	11452.13±253.92	19203.88±529.62
2'-Deoxycytidine	Nucleotides and derivatives	262.056	227.091	0.6696	[M+Cl]-	3	0.7761	rp	951-77-9	14111.15±703.87	18196.54±1758.46	16003.93±341.01
Nebularine	Nucleotides and derivatives	252.088	252.086	1.0821	[M-]-	3	0.765	rp	550-33-4	2249.19±273.15	2494.5±197.66	2601.86±152.09
Flavin Single Nucleotide(FMN)	Nucleotides and derivatives	455.096	456.105	3.2005	[M-H]-	3	0.7443	rp	130-40-5	37971.78±6745.49	69905.78±9705.65	70089.99±12885.43
1-Methylxanthine	Nucleotides and derivatives	331.082	166.049	2.1472	[2M-H]-	3	0.7275	rp	6136-37-4	0	60480.26±1851.37	42981.98±6584.4
2'-Deoxyadenosine-5'-monophosphate	Nucleotides and derivatives	331.068	331.068	1.97	[M-]-	3	0.7056	rp	653-63-4	29159.22±14993.71	34581.42±1069.95	18361.75±1144.48
2'-Deoxyguanosine	Nucleotides and derivatives	319.081	267.097	3.6373	[M+Cl+NH3]-	3	0.6913	rp	961-07-9	28195.77±7375.05	28367.58±4351.65	20650.86±1955.06
Miraxanthin I	Nucleotides and derivatives	393.06	358.084	5.0589	[M+Cl]-	3	0.6845	rp	5296-79-7	23827.05±3068.7	85211±5015.88	83417.55±4009.01
Uridine triphosphate(UTP)	Nucleotides and derivatives	482.977	483.969	9.1877	[M-H]-	3	0.6669	rp	63-39-8	27817.41±5825.1	22675.24±4287.9	22136.82±2916.64
Nicotinate mononucleotide	Nucleotides and derivatives	380.029	336.048	1.8294	[M+HCOO]-	3	0.6662	rp	321-02-8	2955.4±726.04	6535.03±233.82	6647.81±184.16
Pseudouridine	Nucleotides and derivatives	289.071	244.07	2.2412	[M+HCOO]-	3	0.6575	rp	1445-07-4	12940.34±5237	57676.71±7123.47	26609.93±8424.71
Inosinic acid	Nucleotides and derivatives	369.029	348.047	2.6797	[M+Na-2H]-	3	0.6344	rp	131-99-7 | 30918-54-8 | 25249-22-3	21969.92±956.87	14854.49±2149.89	14227.21±3378.89
2'-Deoxyadenosine-5'-diphosphate	Nucleotides and derivatives	410.034	411.034	1.3412	[M-H]-	3	0.6325	rp	2793-06-08	17570.84±864.57	7026.22±679.46	7219.85±188.67
5-Methyluridine	Nucleotides and derivatives	257.082	258.085	5.8753	[M-H]-	3	0.6292	rp	1463-10-1	37039.82±2573.43	46856.83±3514.68	28400.91±2194.66
cyclic di-GMP	Nucleotides and derivatives	689.085	690.095	3.111	[M-H]-	3	0.6278	rp	61093-23-0	11496.86±6509.43	6611.65±4044.06	10631.82±1535.01
3-Methylxanthine	Nucleotides and derivatives	331.081	166.049	2.6797	[2M-H]-	3	0.5609	rp	1076-22-8	18147.97±4423.14	105870.41±17722.1	70704.98±1692.52
dTDP-L-oleandrose	Nucleotides and derivatives	545.109	546.102	5.3369	[M-H]-	3	0.5598	rp	130832-66-5	24586.21±12561.67	66248.97±20449.23	56642.02±8341.39
3''-O-L-Rhamnopyranosylastragalin	Flavonoids	595.165	594.159	4.5191	[M+H]+	2	0.8081	rp	28447-29-2	297773.93±12109.07	4262.49±1474.19	5197.21±2861.63
2''-p-Coumarylastragalin	Flavonoids	577.134	594.137	2.159	[M+H-H2O]+	2	0.7769	rp	137018-32-7	120091.4±9939.19	55503.53±8981.06	54809.92±4977.88
kaempferol 3-O-beta-D-galactopyranosyl-7-O-alpha-L-rhamnopyranoside	Flavonoids	594.152	594.159	3.4884	[M+]+	2	0.7618	rp	38784-79-1	10293.02±2046.08	14995.11±3744.64	14612.52±1386
2-Methoxy-9H-xanthen-9-one	Flavonoids	273.076	226.063	3.7455	[M+HCOO+2H]+	2	0.7586	rp	1214-20-6	162686.1±14089.36	241720.53±28109.53	224226.07±20475.58
Cyanidin 3-sambubioside 5-glucoside	Flavonoids	761.245	743.203	4.6979	[M+NH4]+	2	0.7575	rp	73036-94-9	20577.75±3125.62	43393.02±12409.13	55947.3±41509.3
4'-Methoxyflavanone	Flavonoids	547.159	254.094	4.8771	[2M+K]+	2	0.7487	rp	3034-08-0 | 97005-76-0	122744.4±96590.32	833.09±32.05	1149.78±194.92
Cyanidin 3-arabinoside cation	Flavonoids	861.169	419.098	3.3703	[2M+Na]+	2	0.7348	rp	792868-19-0 | 324533-66-6	5424.2±459.64	3507.64±779.32	7297.1±1154.37
Farrerol	Flavonoids	639.169	300.1	2.2774	[2M+K]+	2	0.7169	rp	24211-30-1	9923.88±2111.04	659.85±200.22	2486.93±261.72
Kaempferol-7-rhamnoside	Flavonoids	450.137	432.106	2.5564	[M+NH4]+	2	0.7169	rp	20196-89-8	38715.69±2707.15	6231.98±3339.77	10849.66±4598.61
L-Epicatechin	Flavonoids	291.086	290.079	3.2722	[M+H]+	3	0.9842	rp	7295-85-4 | 17334-50-8	750945.6±51144.48	1983973.33±18364.58	1809321±73775.55
(-)-Epiafzelechin	Flavonoids	275.091	274.084	4.242	[M+H]+	3	0.9755	rp	24808-04-6	1492657.33±133042.21	816649.5±59382.57	986452.03±4606.82
(+)-Gallocatechin	Flavonoids	307.081	306.074	2.5962	[M+H]+	3	0.9248	rp	970-73-0	24241.21±1727.8	30418.9±576.04	20240.55±1374.62
Cianidanol	Flavonoids	291.086	290.079	4.3804	[M+H]+	3	0.8939	rp	154-23-4	22814.08±6998.54	76733.82±13989.89	95091.13±1251.82
Keracyanin	Flavonoids	631.144	630.135	4.7877	[M+H]+	3	0.859	rp	18719-76-1	5631.37±846.11	47618.49±17945.45	15313.86±5452.99
8,8'-Methylenebiscatechin	Flavonoids	593.165	592.158	4.4971	[M+H]+	3	0.8316	rp	81555-08-0	24451.46±694.29	41259.16±9303.6	28309.61±19099.97
Robinetinidol-(4alpha->8)-catechin-(6->4alpha)-robinetinidol	Flavonoids	867.213	866.206	2.6342	[M+H]+	3	0.7645	rp	85820-29-7	154357.7±46247.78	600120.57±101581.43	441493.9±25616.71
6''-O-Malonylglycitin	Flavonoids	550.169	532.122	4.2421	[M+NH4]+	3	0.7617	rp	137705-39-6	49897.97±5361.03	154.04±141.86	0
Icaritin	Flavonoids	369.146	368.126	7.1853	[M+H]+	3	0.761	rp	118525-40-9	15959.27±2056.87	2828.39±1828.9	9058.08±616.77
Troxerutin	Flavonoids	725.224	742.232	4.7483	[M+H-H2O]+	3	0.7573	rp	7085-55-4	85873.07±20645.88	25808.42±1628.95	17607.47±3328.95
Morusin	Flavonoids	439.174	420.157	5.1357	[M+H]+	3	0.7346	rp	62596-29-6	643601.77±89784.31	1025049.53±520066.74	630015.77±56521.97
Nateglinide	Flavonoids	300.197	317.199	5.5337	[M+H-H2O]+	3	0.7106	rp	105816-04-4 | 105816-06-6 | 105746-37-0	15713.79±3843.06	45284.7±2614.64	24063.28±8041.7
3-Hydroxyphloretin-4'-glucoside	Flavonoids	475.12	452.132	2.139	[M+Na]+	3	0.7045	rp	18777-73-6	106.34±115.71	242.59±319.7	1368.72±1278.04
Genistin	Flavonoids	865.197	432.106	3.0913	[2M+H]+	3	0.6921	rp	529-59-9	78551.89±30262.42	88590.51±16987.05	80710.02±9107.02
Peonidin-3-O-alpha-arabinopyranoside	Flavonoids	884.239	433.113	3.4884	[2M+NH4]+	3	0.6754	rp	792124-58-4	59660.15±6571.48	66599.25±1691.31	72451.38±16909.16
Gancaonin E	Flavonoids	425.195	424.189	6.4688	[M+H]+	3	0.6682	rp	124596-89-0	1105402.63±162979.17	2477854.33±136256.14	2456821±107678.59
Meloside A	Flavonoids	595.145	594.159	2.1687	[M+H]+	3	0.6642	rp	60767-80-8 | 189033-11-2	2553.12±1351.74	9751.49±2307.09	15263.64±1856.33
Aloeresin A	Flavonoids	563.154	540.163	3.8833	[M+Na]+	3	0.6488	rp	74545-79-2	845055.6±59313.86	1395062.03±750389.33	1867062.33±159099.11
quercetin 3-O-glucuronide	Flavonoids	479.08	478.075	4.4991	[M+H]+	3	0.6447	rp	22688-79-5	50607.81±9911.37	135.95±124.3	162.9±141.19
2',6'-Dihydroxy-4,4'-dimethoxychalcone	Flavonoids	323.081	300.1	0.5822	[M+Na]+	3	0.6064	rp	20621-49-2 | 94441-99-3	15130.88±2751.71	10493.8±1874.47	13353.83±580.44
4',6-Dihydroxyflavone	Flavonoids	277.056	254.058	0.563	[M+Na]+	3	0.586	rp	63046-09-3	26619.43±3393.98	19116.87±2361.3	20529.36±771.78
Sennoside A	Flavonoids	863.183	862.196	4.9168	[M+H]+	3	0.5482	rp	81-27-6	36791.77±19262.92	1650.81±1071.07	19351.07±7168.97
Glabrene	Flavonoids	361.089	322.12	3.5765	[M+K]+	3	0.5017	rp	60008-03-9	5641.94±1354.28	693.81±316	1015.88±12.38
3-[(2R,3R,4R,5S)-3,4-dihydroxy-5-(hydroxymethyl)oxolan-2-yl]oxy-2-(3,4-dihydroxyphenyl)-5,7-dihydroxychromen-4-one	Flavonoids	433.077	434.085	4.6177	[M-H]-	2	0.9584	rp	22255-13-6	601695.13±30992.63	1602688.33±51134.48	1371555±71915.7
[6-[2-(3,4-Dihydroxyphenyl)-5,7-dihydroxy-4-oxochromen-3-yl]oxy-3,4,5-trihydroxyoxan-2-yl]methyl acetate	Flavonoids	505.098	506.106	4.4884	[M-H]-	2	0.9522	rp	54542-51-7	1992271±109380.9	5629207.67±117775.81	3478484.33±86402.87
Isorhamnetin 3-O-alpha-rhamnopyranosyl-(1-2)-beta-galactopyranoside	Flavonoids	623.16	624.169	4.5593	[M-H]-	2	0.9446	rp	107740-46-5	440620.8±19881.93	178043.93±11949.22	307214.23±17680.78
Myricitrin	Flavonoids	927.183	464.096	4.3604	[2M-H]-	2	0.935	rp	17912-87-7	84112.91±3853.56	386829.3±16541.74	284334.6±27616.91
Neohesperidin dihydrochalcone	Flavonoids	611.197	612.205	2.8767	[M-H]-	2	0.9331	rp	20702-77-6	65123.42±80578.76	182543.9±20474.92	72768.98±2748.18
Pomiferin	Flavonoids	419.149	420.157	6.5742	[M-H]-	2	0.9162	rp	572-03-2	31222.67±2104.27	174057.47±50818.23	143705.2±29105.66
Luteolin-7-o-glucuronide	Flavonoids	461.071	462.08	4.6077	[M-H]-	2	0.8967	rp	29741-10-4	64323.67±9156.46	5339.74±1040.16	5073.89±822.43
Isobavachalcone	Flavonoids	323.128	324.136	6.1945	[M-H]-	2	0.8873	rp	20784-50-3 | 54676-49-2	315095.93±7753.07	1206845.33±39739.77	897701.3±58778.5
Lonchocarpol A	Flavonoids	407.187	408.194	6.9123	[M-H]-	2	0.8821	rp	68236-11-3	12742.91±999.23	26959.78±3356.04	22424.12±2194.74
Irisxanthone	Flavonoids	435.092	436.101	3.7528	[M-H]-	2	0.8789	rp	51419-56-8	838481.93±38901.01	1769768.33±73346.55	1706267±543771.33
Silicristin	Flavonoids	463.109	482.121	2.1622	[M-H2O-H]-	2	0.8623	rp	33889-69-9	57153.72±9418.5	56043.24±4534	44012.71±2970.43
Didymin	Flavonoids	629.171	594.195	2.5018	[M+Cl]-	2	0.8505	rp	14259-47-3	27716.44±4710.98	65151.34±763.81	30549.89±9880.6
Garcinone D	Flavonoids	487.201	428.183	1.9771	[M+CH3COO]-	2	0.8385	rp	107390-08-9	6822.92±911.34	11855.64±542.15	7718.2±295.63
5,7-Dihydroxy-2-(4-hydroxy-3-methoxy-phenyl)-3,6,8-trimethoxy-chromen-4-one	Flavonoids	389.086	390.095	3.1907	[M-H]-	2	0.8187	rp	58130-91-9	70013.01±1123.04	43415.64±11088.61	41218.39±4650.2
Naringenin	Flavonoids	543.129	272.068	4.0456	[2M-H]-	2	0.8125	rp	480-41-1	197310.17±20087.56	895.46±418.05	565.69±526.75
2-(3,4-dihydroxyphenyl)-5-hydroxy-3,7-bis[[(2S,3R,4R,5R,6S)-3,4,5-trihydroxy-6-methyloxan-2-yl]oxy]chromen-4-one	Flavonoids	593.17	594.159	3.0436	[M-H]-	2	0.8056	rp	28638-13-3	0	22857.53±1962.16	7789.84±4016.07
4H-1-Benzopyran-4-one, 5,7-dihydroxy-2-(4-hydroxyphenyl)-3,6,8-trimethoxy-	Flavonoids	419.096	360.084	3.2102	[M+CH3COO]-	2	0.7943	rp	57393-71-2	63000.6±27266.62	145648.17±17736.76	111471.3±7195.77
Licochalcone a	Flavonoids	337.144	338.152	6.3732	[M-H]-	2	0.7895	rp	58749-22-7	15055.09±2167.74	17145.51±1198.12	27414.37±2338.3
5,7,3',4'-Tetrahydroxy-6,8-dimethoxyflavone	Flavonoids	405.081	346.069	3.7142	[M+CH3COO]-	2	0.7737	rp	57093-50-2	36340.96±7022.98	71088.36±29186.89	60804.49±12908.27
Glabranin	Flavonoids	323.134	324.136	2.3834	[M-H]-	2	0.7727	rp	41983-91-9	20806.89±769.23	24985.31±11220.55	12759.94±1263.91
Norlichexanthone	Flavonoids	317.066	258.053	4.2029	[M+CH3COO]-	2	0.7665	rp	20716-98-7	63765.14±3298.32	27358.7±10770.75	23281.55±10978.06
7,3',4',5'-Tetrahydroxyflavone	Flavonoids	331.046	286.048	2.7951	[M+HCOO]-	2	0.7638	rp	67858-31-5	9583.09±2943.35	21774.43±9897.32	9343.19±1001.43
(-)-Epicatechin gallate	Flavonoids	501.106	442.09	5.5933	[M+CH3COO]-	2	0.7626	rp	1257-08-5	352470.93±36171.23	1890.42±1138.01	5869.9±4377.12
Osajin	Flavonoids	449.161	404.162	2.5378	[M+HCOO]-	2	0.7555	rp	482-53-1	32826.6±4829.87	10748.83±3663.5	6189.7±1724.89
3,9-Dihydroxypterocarpan	Flavonoids	315.086	256.074	3.0337	[M+CH3COO]-	2	0.7495	rp	61135-91-9	129808.07±2922.37	87060.5±28581.24	22541.69±7137.25
4'-Hydroxychalcone	Flavonoids	447.165	224.084	5.3767	[2M-H]-	2	0.7446	rp	2657-25-2 | 38239-52-0	94450.65±11225.81	69881.17±11714.3	68405.24±10741.9
Tephrosin	Flavonoids	426.161	410.137	5.2542	[M+NH4-2H]-	2	0.7351	rp	76-80-2	153156.37±15656.13	425.18±420.85	3223.66±4047.33
Vincetoxicoside A	Flavonoids	609.16	610.153	3.6373	[M-H]-	2	0.7264	rp	18016-58-5 | 163559-06-6	37233.28±4951.27	32401.01±4657.95	33851.83±1870.43
Isoginkgetin	Flavonoids	565.121	566.121	4.1046	[M-H]-	2	0.7219	rp	548-19-6	8101.45±4609.25	46758.84±6416.66	20798.53±4725.62
Pseudobaptigenin	Flavonoids	327.05	282.053	2.4405	[M+HCOO]-	2	0.7196	rp	90-29-9	56372.8±2030.55	115080.97±2608.03	93706.13±21749.03
Rhamnazin	Flavonoids	375.07	330.074	3.1517	[M+HCOO]-	2	0.7041	rp	552-54-5	48532.06±11281.09	26207.88±2878.06	34840.12±12480.26
Kaempferol-3-O-arabinoside (Juglanin)	Flavonoids	453.062	418.09	4.3407	[M+Cl]-	3	0.9998	rp	5041-67-8	1828.91±896.13	19373.31±4053.91	21605.92±8874.35
Isorhamnetin	Flavonoids	315.05	316.058	5.8542	[M-H]-	3	0.9757	rp	480-19-3	102067.59±22934.13	450224.63±60978.15	249746.7±23103.97
Quercetin	Flavonoids	301.035	302.043	5.425	[M-H]-	3	0.9535	rp	117-39-5	497090.67±127301.5	3987569.67±690878.02	2611719.67±148440.8
Maritimetin	Flavonoids	285.04	286.048	5.784	[M-H]-	3	0.9383	rp	576-02-3	70743.45±9401.52	67324.9±12029.68	36970.81±1940.68
Taxifolin	Flavonoids	303.05	304.058	4.6575	[M-H]-	3	0.9337	rp	480-18-2	89983.07±2570.06	157445.47±2803.77	115595.73±10225.36
ent-Fisetinidol-(4beta->8)-catechin-(6->4beta)-ent-fisetinidol	Flavonoids	833.208	834.216	3.7528	[M-H]-	3	0.9119	rp	88269-47-0	495194.33±62647.44	9921.56±2888.58	6852.42±5940.57
Hyperoside	Flavonoids	463.087	464.096	4.3604	[M-H]-	3	0.8885	rp	482-36-0	4418045.67±107502.35	13922045.33±156886.18	10246458.33±288721.72
Kandelin A-1	Flavonoids	739.169	740.174	2.246	[M-H]-	3	0.8483	rp	88903-77-9	22012.49±7217.25	96925.76±9566.43	54257.25±7313.81
Xanthohumol	Flavonoids	353.138	354.147	6.2544	[M-H]-	3	0.8434	rp	6754-58-1	32387.51±3339.08	86214.96±4773.32	102850.63±32037.46
Gambiriin C	Flavonoids	561.14	562.148	4.659	[M-H]-	3	0.843	rp	76236-89-0	267026.17±29450.33	525904.57±16403.82	494419.87±32476.88
Epigallocatechin	Flavonoids	305.066	306.074	3.2581	[M-H]-	3	0.8401	rp	970-74-1	656897.1±24231.15	1375485.33±11587.77	1144473±29689.92
Rutin	Flavonoids	609.146	610.153	4.1728	[M-H]-	3	0.8025	rp	153-18-4	2941162.67±359503.79	871694.83±17499.47	1273701.67±41105.4
(-)-Glycinol	Flavonoids	271.06	272.068	4.1439	[M-H]-	3	0.7901	rp	69393-95-9	117541.4±11549.79	9896.72±3561.51	7926.2±4658.48
Sophoricoside	Flavonoids	448.124	432.106	3.4524	[M+NH4-2H]-	3	0.7896	rp	152-95-4	25322.59±7456.34	28008.96±3499.91	4151.27±1135.62
Plantagoside	Flavonoids	465.105	466.111	3.1322	[M-H]-	3	0.7849	rp	78708-33-5	438830.7±31324.19	1257598±26415.75	693716.6±29582.17
Isochamaejasmin	Flavonoids	541.119	542.121	2.9537	[M-H]-	3	0.7827	rp	93859-63-3	77196.67±30298.62	84968.16±13810.87	76293.07±3939.23
Dihydrodaidzein	Flavonoids	315.086	256.074	4.9787	[M+CH3COO]-	3	0.7618	rp	17238-05-0	116712.03±4048.3	220732.7±8404.76	198133.03±13198.51
(2S,3S)-2-(3,4-dihydroxyphenyl)-8-[(2R,3R,4R)-2-(3,4-dihydroxyphenyl)-3,5,7-trihydroxy-chroman-4-yl]chromane-3,5,7-triol	Flavonoids	637.155	578.142	2.7389	[M+CH3COO]-	3	0.7607	rp	82262-99-5	128186.73±4965.03	72142.15±6883.52	119491.63±7261.85
Neoastilbin	Flavonoids	509.129	450.116	3.1125	[M+CH3COO]-	3	0.7431	rp	54081-47-9	31871.3±4792.89	61025.79±827.28	33152.06±2143.04
Liquiritin	Flavonoids	439.102	418.126	4.9748	[M+Na-2H]-	3	0.7341	rp	551-15-5	41755.41±27530.65	69093.59±5991.5	46438.92±11474.57
Glyceollin III	Flavonoids	337.114	338.115	2.3834	[M-H]-	3	0.7299	rp	61080-23-7	10398.63±312.66	1591.32±841.7	1468.63±396.88
Diosmin	Flavonoids	660.185	608.174	4.6791	[M+Cl+NH3]-	3	0.7288	rp	520-27-4	66839.01±13872.11	434658.87±200188.36	319938.5±110066.21
Pachyrrhizone	Flavonoids	365.061	366.074	2.2337	[M-H]-	3	0.7286	rp	42485-00-7 | 478-09-1	22549.78±3125.58	5239.85±3087.12	8918.02±787.83
5,7,2',4'-Tetrahydroxy-3-geranylflavone	Flavonoids	421.17	422.173	2.1671	[M-H]-	3	0.706	rp	376361-87-4	53853.1±12681.61	28047.46±1745.81	38327.08±12706.42
5,7-Dimethoxyflavone	Flavonoids	281.087	282.089	0.6679	[M-H]-	3	0.7029	rp	110241-33-3	4875.83±1563.5	7541±390.48	7948.91±856.11
7-hydroxy-3-(2-methoxyphenyl)-4H-chromen-4-one	Flavonoids	267.073	268.074	1.7314	[M-H]-	3	0.6988	rp	63909-40-0	6268±3636.98	38207.47±610.55	49599.13±4740.6
Glepidotin C	Flavonoids	297.145	298.157	2.6995	[M-H]-	3	0.6905	rp	126026-25-3	44132.28±1492.53	212550.03±5026.26	57433.15±2255.58
Isogentisin	Flavonoids	303.05	258.053	3.6269	[M+HCOO]-	3	0.684	rp	491-64-5	596466.8±191103.64	243782.03±4562.62	548806.73±169156.32
Maclurin	Flavonoids	321.061	262.048	0.785	[M+CH3COO]-	3	0.6812	rp	519-34-6	23136.07±17873.06	62330.22±3239.2	68192.05±2079.96
Rhamnetin	Flavonoids	361.055	316.058	3.1322	[M+HCOO]-	3	0.6757	rp	90-19-7	116652.86±23879.06	586389.5±29277.21	365995.7±15229.74
Syringetin-3-o-glucoside	Flavonoids	548.149	508.122	1.8857	[M-H+CH3CN]-	3	0.6752	rp	40039-49-4	3806.9±562.69	6111.05±846.59	10316.11±352.91
Afzelechin-(4alpha->8)-afzelechin	Flavonoids	565.155	546.153	4.0663	[M+F]-	3	0.674	rp	101339-37-1	136794.57±5126.08	4930.38±1139.72	4528.51±4024.03
Vitexin 2''-O-rhamnoside	Flavonoids	615.114	578.164	3.2385	[M+K-2H]-	3	0.6674	rp	64820-99-1	124815.54±43614.51	249342.93±25129.5	238813.07±21284.04
Euxanthone	Flavonoids	287.055	228.042	2.6005	[M+CH3COO]-	3	0.6603	rp	529-61-3	19474.21±2948.15	65014.93±11887.97	48971.42±8456.25
(S)-7-(((2-O-6-Deoxy-alpha-L-mannopyranosyl)-beta-D-glucopyranosyl)oxy)-2,3-dihydro-5-hydroxy-2-(3-hydroxy-4-methoxyphenyl)-4H-1-benzopyran-4-one	Flavonoids	609.179	610.19	5.8952	[M-H]-	3	0.6598	rp	13241-33-3	26752.85±4663.63	61572.66±38629.61	41160.29±12169.06
Sudachitin	Flavonoids	405.083	360.084	2.6202	[M+HCOO]-	3	0.6473	rp	4281-28-1	28540.82±16193.32	85993.08±778.67	68530.26±1302.51
Dihydrorobinetin	Flavonoids	363.07	304.058	3.2102	[M+CH3COO]-	3	0.6473	rp	4382-33-6 | 93432-80-5	5790.48±1839.09	30689.54±2959.35	16003.42±12257.57
Methylhesperidin	Flavonoids	623.194	624.205	3.8695	[M-H]-	3	0.6464	rp	11013-97-1 | 28034-80-2	62826.85±18734.25	31085.51±6166.08	6603.96±1913.8
Brazilin	Flavonoids	571.15	286.084	5.0589	[2M-H]-	3	0.6433	rp	474-07-7	27505.21±2744.55	70572.38±2175.56	67966.8±5997.33
Epigallocatechin-(4beta->8)-epicatechin-3-O-gallate ester	Flavonoids	727.147	746.148	2.8668	[M-H2O-H]-	3	0.641	rp	126715-82-0	36634.75±1655.43	43476.21±19720.91	65354.81±31532.3
6,7,3',4'-Tetrahydroxyflavone	Flavonoids	331.045	286.048	4.4178	[M+HCOO]-	3	0.6389	rp	92915-82-7	164679.37±4159.53	63003.86±734.02	85601.74±4563.02
4'-Hydroxyflavone	Flavonoids	475.109	238.063	1.0634	[2M-H]-	3	0.6379	rp	4143-63-9	5350.54±667.9	12451.15±8576.71	10070.46±1348.59
3,8'-Biapigenin	Flavonoids	583.078	538.09	3.0731	[M+HCOO]-	3	0.6368	rp	101140-06-1	3980.05±820.77	41399.55±6786.45	12046.16±2977.48
Butrin	Flavonoids	595.139	596.174	3.0928	[M-H]-	3	0.634	rp	492-13-7	0	132814.73±16002.69	104553.86±15764.4
Ononin	Flavonoids	475.128	430.126	0.7112	[M+HCOO]-	3	0.6259	rp	486-62-4	64130.06±7896.7	130630.2±17945.84	174057.4±7776.32
3-Hydroxyflavone	Flavonoids	237.062	238.063	0.6495	[M-H]-	3	0.6082	rp	577-85-5	36054.26±1263.44	29193.28±465.57	24850.11±2273.11
Nepitrin	Flavonoids	513.086	478.111	0.7112	[M+Cl]-	3	0.6039	rp	569-90-4	101982.92±9505.42	79646.75±6156.01	84342.56±5177.3
Datiscetin	Flavonoids	571.091	286.048	0.7699	[2M-H]-	3	0.6029	rp	480-15-9	75658.97±5641.11	30607.26±12073.25	30967.43±12882.09
2-(3,4-dihydroxyphenyl)-5,7-dihydroxy-6-[(2S,3R,4R,5S,6R)-3,4,5-trihydroxy-6-(hydroxymethyl)oxan-2-yl]-8-[(2S,3R,4S,5S)-3,4,5-trihydroxyoxan-2-yl]chromen-4-one	Flavonoids	625.15	580.143	2.3049	[M+HCOO]-	3	0.5599	rp	59952-97-5	17807.32±2601.32	6036.77±6296.5	2880.67±1171.81
Sofalcone	Flavonoids	471.188	450.204	2.9354	[M+Na-2H]-	3	0.5487	rp	64506-49-6	62158.26±4354.37	47137.46±1258.89	24294.5±1275.62
Thymoquinone	Quinones	329.174	164.084	5.2744	[2M+H]+	3	0.8077	rp	490-91-5	102294.64±33266.17	54686.86±22557.47	43482.41±20370.56
Danthron	Quinones	287.055	240.042	3.1734	[M+HCOO+2H]+	3	0.7523	rp	117-10-2	37386.1±1390.05	71030.78±7972.91	50112.82±1164.19
Sennoside B	Quinones	861.167	862.196	4.9988	[M-H]-	3	0.8324	rp	128-57-4	648884.5±68838.3	197317.33±13925.02	435591.83±12320.38
5-[6-[[3,4-Dihydroxy-4-(hydroxymethyl)oxolan-2-yl]oxymethyl]-3,4,5-trihydroxyoxan-2-yl]oxy-6-hydroxy-8-methoxy-2-methylbenzo[g]chromen-4-one	Quinones	601.138	566.164	0.686	[M+Cl]-	3	0.8091	rp	119170-51-3	5722.13±1070.46	23346.76±1553.96	22124.05±3512.44
Aloin	Quinones	439.082	418.126	3.259	[M+Na-2H]-	3	0.6312	rp	28371-16-6 | 8015-61-0 | 5133-19-7	14906.66±8031.53	0	0
Rhein	Quinones	283.027	284.032	0.5789	[M-H]-	3	0.5499	rp	478-43-3	4091.83±512.59	12636.49±10129.46	12768.74±2787.47
Saucernetin	Lignans and Coumarins	373.198	372.194	8.7591	[M+H]+	2	0.9372	rp	83377-13-3	6644.33±1502.2	10886.64±327.41	9680.66±2232.19
Phyllanthin	Lignans and Coumarins	436.268	418.236	3.6262	[M+NH4]+	2	0.8568	rp	10351-88-9	77418.56±882.55	31385.22±7672.47	22037.27±2512.69
Bis-5,5-nortrachelogenin	Lignans and Coumarins	747.264	746.258	4.738	[M+H]+	3	0.9241	rp	870480-56-1	358954.03±12009.82	572234.03±118626.75	507209.2±61843.44
Sesamol	Lignans and Coumarins	139.039	138.032	3.7455	[M+H]+	3	0.8646	rp	533-31-3	629511.2±63574.38	1004109.63±79958.8	949564.87±54287.71
Matairesinol	Lignans and Coumarins	405.154	358.142	4.3804	[M+HCOO+2H]+	3	0.8108	rp	580-72-3	10861.61±3848.46	49152.88±3852.56	30474.23±354.63
2,3-Bis(1,3-benzodioxol-5-ylmethyl)butane-1,4-diol	Lignans and Coumarins	359.149	358.142	4.678	[M+H]+	3	0.658	rp	24563-03-9	182101.17±10959.63	375319.93±48259.98	189101.77±47497.9
Cannabisin A	Lignans and Coumarins	595.218	594.2	4.7343	[M+H]+	3	0.5569	rp	130508-46-2	12753.56±8688.36	22039.68±4273.34	17762.92±3398.37
Myristicin	Lignans and Coumarins	402.16	192.079	1.3165	[M+HCOO+2H]+	3	0.5204	rp	607-91-0	11319.71±1074.49	4500.71±998.55	7541.78±879.82
Podofilox	Lignans and Coumarins	449.107	414.132	4.4002	[M+Cl]-	2	0.8546	rp	477-47-4	114079.82±30112.99	6319.81±2530.04	11504±3241.43
Sesartemin	Lignans and Coumarins	429.154	430.163	6.015	[M-H]-	3	0.8989	rp	77394-27-5	179845.6±42057.16	132897.07±19412.12	159727.11±55470.56
Silandrin	Lignans and Coumarins	465.118	466.126	4.9384	[M-H]-	3	0.8517	rp	70815-32-6	92673.16±23791.86	159796.77±13709.03	156162.17±5293.67
Cannabisin-b	Lignans and Coumarins	595.203	596.216	3.6758	[M-H]-	3	0.8349	rp	144506-17-2	80420.33±10162.35	93043.32±18358.21	46223.8±31897.98
gomisin N	Lignans and Coumarins	399.18	400.189	6.4142	[M-H]-	3	0.8167	rp	69176-52-9 | 82467-52-5 | 61281-37-6	690537.93±24265.49	236350.27±11402.4	255595.57±23117.13
Fargesone A	Lignans and Coumarins	431.17	372.157	5.7956	[M+CH3COO]-	3	0.7908	rp	116424-69-2	63973.15±36340.43	694774.2±12976.36	195554.95±150854.23
Licarin A	Lignans and Coumarins	325.143	326.152	5.2376	[M-H]-	3	0.7762	rp	23518-30-1 | 51020-86-1	63727.35±4385.34	72151.48±8547.53	70107.57±2815.09
Yangambin	Lignans and Coumarins	445.187	446.194	5.7956	[M-H]-	3	0.7728	rp	13060-14-5	63123.65±30808	45329.87±5047.99	64236.1±1537.92
Cannabisin E	Lignans and Coumarins	641.265	642.258	2.5495	[M-H]-	3	0.7229	rp	163136-16-1	32669.73±1020.61	12810.38±3147.93	9401.45±1221.09
Acanthoside D	Lignans and Coumarins	741.258	742.268	6.2929	[M-H]-	3	0.7144	rp	66791-77-3	191853.27±24317.58	271282.63±3351.15	168874.6±40100.76
Honokiol	Lignans and Coumarins	325.149	266.131	1.9449	[M+CH3COO]-	3	0.7	rp	35354-74-6	71203.48±2237.41	65181.3±1572.57	52439.62±387.8
Karwinskione	Lignans and Coumarins	563.176	528.215	5.0589	[M+Cl]-	3	0.6974	rp	59481-46-8	67901.82±15331.7	58522.71±5844.93	55555.84±11631.27
Burseran	Lignans and Coumarins	385.161	386.173	3.1121	[M-H]-	3	0.696	rp	23284-23-3	56507.65±6178.98	40675.29±2758.63	32740.5±918.53
(+)-Eudesmin	Lignans and Coumarins	421.149	386.173	4.2226	[M+Cl]-	3	0.6637	rp	29106-36-3 | 526-06-7	37590.62±8687.85	243387.8±19679.07	144064.07±2760.45
Unii-6I1J8IM5I7	Lignans and Coumarins	578.563	562.169	3.4139	[M+NH4-2H]-	3	0.6602	rp	7598-48-3	5305.55±2416.64	6546.04±5437.83	11199.88±6583.74
Diphyllin	Lignans and Coumarins	432.094	380.09	3.3658	[M+Cl+NH3]-	3	0.6576	rp	22055-22-7	176083.5±28000.26	370701.87±34966.16	327570±15485.92
Ssioriside	Lignans and Coumarins	554.24	554.236	6.294	[M-]-	3	0.6264	rp	126882-53-9	34839.43±8075.53	85158.8±24601.95	83234.21±15004.38
1-(4-Hydroxy-3,5-dimethoxyphenyl)-2-[2-methoxy-4-(1-propenyl)phenoxy]-1-propanol	Lignans and Coumarins	409.138	374.173	5.3171	[M+Cl]-	3	0.5963	rp	108907-56-8	10004.57±3699.18	17750.79±2392.94	16842.54±132.94
Secoisolariciresinol	Lignans and Coumarins	397.138	362.173	5.0477	[M+Cl]-	3	0.5963	rp	29388-59-8	14869.65±6640.34	14873.57±5909.25	10547.36±6986.96
Syringaresinol	Lignans and Coumarins	477.19	418.163	4.1434	[M+CH3COO]-	3	0.5863	rp	21453-71-4	1155983.9±272010.76	987378.3±38500.16	496742.3±14195.61
Secoisolariciresinol diglucoside	Lignans and Coumarins	721.233	686.279	3.6366	[M+Cl]-	3	0.5825	rp	158932-33-3 | 148244-82-0	144696.3±38189.54	12722.95±6996.4	8686.14±2032.03
Decursin	Lignans and Coumarins	375.144	328.131	4.2099	[M+HCOO+2H]+	2	0.744	rp	5928-25-6	224101.77±21259.14	446274.23±32621.44	308570.53±2834.01
3-Methyl-6-methoxy-8-hydroxy-3,4-dihydroisocoumarin	Lignans and Coumarins	209.079	208.074	4.242	[M+H]+	3	0.7163	rp	13410-15-6	1834.01±1139.51	3425.32±768.49	921.99±263.82
Coumarin	Lignans and Coumarins	169.122	146.037	5.9904	[M+Na]+	3	0.5968	rp	91-64-5	81894.53±10260.48	148994.83±4537.9	68382.06±5583.51
7-Methoxy-5-prenyloxycoumarin	Lignans and Coumarins	345.06	260.105	3.0536	[M+K+HCOOH]+	3	0.5367	rp	35590-41-1	5858.19±1204.9	17321.55±871.58	18295.83±288.67
Ostruthin	Lignans and Coumarins	297.152	298.157	6.9123	[M-H]-	2	0.8023	rp	148-83-4	65737.73±3929.19	164682.4±20207.77	116624.97±5314.86
(2S)-2-(2-hydroxypropan-2-yl)-9-[(2S,3R,4S,5S,6R)-3,4,5-trihydroxy-6-(hydroxymethyl)oxan-2-yl]oxy-2,3-dihydrofuro[3,2-g]chromen-7-one	Lignans and Coumarins	469.116	424.137	4.075	[M+HCOO]-	2	0.7876	rp	20320-81-4	9643.96±1471.48	22600.5±5128.21	47108.36±8657.7
Daphnin	Lignans and Coumarins	321.061	340.079	2.4425	[M-H2O-H]-	2	0.7801	rp	486-55-5	30466.61±4156.63	55220.81±14524.33	49772.3±10710.48
Dicumarol	Lignans and Coumarins	395.075	336.063	4.9988	[M+CH3COO]-	2	0.7755	rp	66-76-2	18926.5±504.44	38393.36±891.46	46410.98±2478.54
Dalbergin	Lignans and Coumarins	313.071	268.074	6.4142	[M+HCOO]-	2	0.7581	rp	482-83-7	101298.56±26287.35	93233.98±21357.86	126204.9±49386.36
Marmesin	Lignans and Coumarins	245.082	246.089	3.2297	[M-H]-	3	0.9092	rp	13849-08-6	50409.44±9050.33	179823.1±4985.91	139905.43±4187.08
4-Methylesculetin	Lignans and Coumarins	191.035	192.042	5.8742	[M-H]-	3	0.8719	rp	529-84-0	78681.4±20399.74	43245.81±22022.31	103106.83±48265.52
Demethylwedelolactone	Lignans and Coumarins	299.019	300.027	5.2934	[M-H]-	3	0.8568	rp	6468-55-9	69347.36±3776.69	58785.24±1831.36	61200.88±5719.99
8-Hydroxy-7-methoxycoumarin	Lignans and Coumarins	383.076	192.042	6.7136	[2M-H]-	3	0.7307	rp	19492-03-6	60196.92±20987.33	48415.94±9302.53	112034.18±67022.37
4-o-Galloylbergenin	Lignans and Coumarins	479.082	480.09	3.0829	[M-H]-	3	0.7197	rp	82958-45-0	14489.99±2519.25	22308.27±5099.5	13502.96±4568.06
Esculetin	Lignans and Coumarins	237.04	178.027	2.3049	[M+CH3COO]-	3	0.682	rp	305-01-1	10936.75±295.21	19285.95±1447.85	13156.33±647.82
3,4-Dihydrocoumarin	Lignans and Coumarins	295.103	148.052	1.4593	[2M-H]-	3	0.6818	rp	119-84-6	3995.46±589.2	20041.01±2734.85	12140.99±1872.84
Rutamarin	Lignans and Coumarins	391.123	356.162	2.0264	[M+Cl]-	3	0.5073	rp	14882-94-1	17468.1±1664.68	2483.28±1092.1	2603.07±680.36
N-(9Z-octadecenoyl)-sphing-4-enine-1-phosphocholine	SL	728.587	728.583	7.4439	[M+]+	2	0.7883	rp	108392-10-5	934.33±1397.11	0	420.29±477.59
Sphinganine	SL	302.305	301.298	6.0302	[M+H]+	3	0.8324	rp	764-22-7	48259.29±16655.69	24500.68±18601.55	42739.9±6012.65
Hexadecasphinganine	SL	318.244	273.267	5.6213	[M-H+2Na]+	3	0.7496	rp	28457-97-8	154505.6±15122.15	168205.63±19329.46	57354.33±5915.83
Glucocerebrosides	SL	696.542	713.544	6.8265	[M+H-H2O]+	3	0.7161	rp	497155-61-0	24299±20374.33	8079.75±2689.43	14057.24±13876.22
D-Glucosylsphingosine	SL	444.342	461.335	7.7539	[M+H-H2O]+	3	0.6841	rp	52050-17-6	7534.8±5021.6	9023.06±5337.96	12362.45±5202.05
4-Hydroxytryptamine	Tryptamines,Cholines,Pigments	175.098	176.095	4.3407	[M-H]-	3	0.5519	rp	570-14-9	8921.87±1698.15	643.64±360.14	249.17±216.14
Cyclopamine	Alkaloids	412.32	411.314	7.2952	[M+H]+	2	0.9566	rp	4449-51-8 | 11051-96-0	20018.36±2921.98	838.7±312.64	192.03±97.58
Napelline	Alkaloids	360.252	359.246	5.2546	[M+H]+	2	0.9382	rp	5008-52-6	55904.92±9738.14	43575.6±14980.42	43832.6±13193.27
Tuberostemonine	Alkaloids	376.248	375.241	5.1313	[M+H]+	2	0.9357	rp	6879-01-02	66923.91±6540.55	66271.42±11125.46	58541.78±9016.33
Thebaine	Alkaloids	312.16	311.152	4.4991	[M+H]+	2	0.9338	rp	115-37-7	29958.72±823.89	40762.52±6681.23	56051.34±1946.53
Cephalotaxine	Alkaloids	316.154	315.147	3.6262	[M+H]+	2	0.9016	rp	24316-19-6	9212.42±8022.07	1574.07±813.21	5921.16±2466.43
Deacetylvindoline	Alkaloids	415.222	414.216	5.5138	[M+H]+	2	0.8835	rp	3633-92-9	34940.08±28091.66	139110.37±12883.5	77269.06±3294.6
Heliotrine	Alkaloids	314.197	313.189	4.102	[M+H]+	2	0.8754	rp	303-33-3	40221.9±2096.37	1948.79±1434.34	3483.85±2586.09
Veratramine	Alkaloids	410.305	409.298	7.3847	[M+H]+	2	0.8752	rp	60-70-8	10112.31±2015.59	22389.04±1996.82	4147.19±1567.55
6-Acetylmorphine	Alkaloids	328.155	327.147	3.1135	[M+H]+	2	0.8603	rp	2784-73-8	25522.83±3416.07	35468.68±2173.96	38993.2±3442.87
Carmicheline	Alkaloids	378.264	377.257	4.8818	[M+H]+	2	0.8581	rp	39089-30-0	342411.9±37535.89	295776.6±24748.62	290013.47±12308.87
Hypaconitine	Alkaloids	616.342	615.304	3.6856	[M+H]+	2	0.8541	rp	6900-87-4	185654±12915.84	80950.84±2851.66	117502.1±9380.2
Ecgonine methyl ester	Alkaloids	222.112	199.121	1.8061	[M+Na]+	2	0.8468	rp	7143-09-01	22200.97±4914.49	21385.65±2776.97	30164.13±4352.58
Tetrahydroalstonine	Alkaloids	353.185	352.179	4.6581	[M+H]+	2	0.8232	rp	83-45-4	318124.9±6978.67	425885.13±11691.8	289602.5±7681.33
Strictosidine	Alkaloids	575.202	530.226	4.182	[M-H+2Na]+	2	0.7687	rp	20824-29-7	1808.61±458.98	4143.01±3237.42	1340.39±1273.95
2-Amino-1-phenylethanol	Alkaloids	120.081	137.084	1.9723	[M+H-H2O]+	3	0.9761	rp	7568-93-6	268988.8±22952.17	255113.87±18292.62	347914.8±10672.06
Trigonelline	Alkaloids	138.055	137.048	0.7942	[M+H]+	3	0.9556	rp	535-83-1	19124.07±3860.56	34434.52±5589.76	44297.01±1701.95
Isotiquimide	Alkaloids	207.099	206.088	4.5736	[M+H]+	3	0.9542	rp	56717-18-1	98157.26±15087.89	99157.38±10348.8	94621.08±4361.05
3-Indoleacrylic acid	Alkaloids	188.071	187.063	2.4965	[M+H]+	3	0.947	rp	29953-71-7	396600.97±42638.55	415849.4±2813.13	615494.6±13464.63
5-Hydroxytryptophol	Alkaloids	178.086	177.079	1.5242	[M+H]+	3	0.9433	rp	154-02-9	26366.06±2663.79	25381.82±773.2	28103.88±394.59
Choline	Alkaloids	104.107	104.108	0.7555	[M+]+	3	0.93	rp	62-49-7	372107.27±36150.17	345380.77±21085.94	327141.3±11591.64
Hordenine	Alkaloids	166.123	165.115	2.1883	[M+H]+	3	0.9087	rp	539-15-1	34576.63±6053.8	38955.4±9425.82	17614.49±951.74
(-)-Berbine	Alkaloids	236.149	235.136	0.8176	[M+H]+	3	0.8698	rp	131-10-2	244676.6±32011.22	173670.33±20717.71	264842.6±29000.98
Amataine	Alkaloids	717.364	716.357	6.4688	[M+H]+	3	0.8536	rp	31148-60-4	38950.84±6066.59	37865.3±8493.06	65831.42±9540.53
Nicotine	Alkaloids	163.125	162.116	1.2031	[M+H]+	3	0.8413	rp	1954-11-05	14458.94±5819.31	20359.27±1954.63	27930.21±3172.51
Securinine	Alkaloids	218.117	217.11	2.2179	[M+H]+	3	0.8012	rp	5610-40-2	39433.52±3442.83	27677.31±3592.74	38595.96±236.03
Carnitine isoC4:0	Alkaloids	295.165	231.147	0.8522	[M+CH3CN+Na]+	3	0.7867	rp	25518-49-4	38554.79±11440.87	122189.73±15555.52	71982.97±13854.91
Anaxagoreine	Alkaloids	284.128	283.121	3.0536	[M+H]+	3	0.7851	rp	77410-38-9	21715.84±1480.03	20838.59±1043.85	20217.1±239.76
Indole-3-carbinol	Alkaloids	189.102	147.068	2.1982	[M+CH3CN+H]+	3	0.7773	rp	700-06-1	2213.62±2278.73	3006.67±2416.54	355.01±194.04
Harringtonine	Alkaloids	514.254	531.247	2.7752	[M+H-H2O]+	3	0.7744	rp	26833-85-2 | 25302-09-4	16952.24±3447.13	32435.06±4866.05	21982.36±3398.46
Carbadox	Alkaloids	301.034	262.07	4.4552	[M+K]+	3	0.774	rp	6804-07-05	15103.87±1856.37	14651.51±2772.2	20823.3±278.11
Vindoline	Alkaloids	457.234	456.226	5.9704	[M+H]+	3	0.7735	rp	2182-14-1 | 57794-53-3	16617.6±1281.66	16640.05±7585.12	19451.56±4283.83
Quinine	Alkaloids	369.152	324.184	3.9031	[M-H+2Na]+	3	0.7704	rp	130-95-0	26233.1±2314.56	4609.87±310.99	4367.68±1233.92
Supinine	Alkaloids	284.185	283.178	2.2576	[M+H]+	3	0.7691	rp	551-58-6	518643.03±38849.52	451409.77±34150.7	456444.03±14762.15
Piptanthine	Alkaloids	318.3	317.283	5.6371	[M+H]+	3	0.765	rp	7344-67-4	565536.13±60808.95	407743.07±83261.2	460644.73±60019.83
Lysicamine	Alkaloids	605.608	291.089	3.7766	[2M+Na]+	3	0.7408	rp	15444-20-9	1545.51±526.43	27424.51±16079.72	3928.45±1668.39
Dehydroaporheine	Alkaloids	295.14	277.11	0.563	[M+NH4]+	3	0.7329	rp	36285-03-7	6495.6±266.83	4259.17±805.23	3241.43±2385.08
Piperidine	Alkaloids	86.0968	85.0891	1.2224	[M+H]+	3	0.7318	rp	110-89-4	167541.67±12477.84	161830.2±20631.94	211490.57±4286.96
Isatin	Alkaloids	130.023	147.032	5.7125	[M+H-H2O]+	3	0.7309	rp	91-56-5	24550.63±3887.98	6301.93±5106.23	18754.76±10452.64
(1S,2R,3R,4S,5S,6S,8R,9S,10S,13S,16S,17R,18S)-11-ethyl-6,18-dimethoxy-13-(methoxymethyl)-11-azahexacyclo[7.7.2.12,5.01,10.03,8.013,17]nonadecane-4,8,9,16-tetrol	Alkaloids	436.268	453.273	4.4265	[M+H-H2O]+	3	0.7166	rp	545-56-2	341575.03±87815.87	317675.23±17244.07	283352.53±48229.52
2-Phenylacetamide	Alkaloids	288.18	135.068	2.5164	[2M+NH4]+	3	0.6951	rp	103-81-1	140971.17±19228.07	122107.17±26443.15	40786.34±1932.87
Brevicolline	Alkaloids	266.175	265.158	3.3507	[M+H]+	3	0.6946	rp	20069-02-7	146176.87±13443.04	393123.83±12466.35	101178.36±26079.17
Phenethylamine	Alkaloids	281.15	121.089	2.6737	[2M+K]+	3	0.6909	rp	64-04-0	274818.8±32159.33	1030158.17±57164.8	292130.87±5346.01
Zhebeinine	Alkaloids	414.336	431.34	7.2456	[M+H-H2O]+	3	0.6882	rp	135636-54-3	17251.35±2069.9	7794.52±1989.29	523.69±366.37
Ergosine	Alkaloids	548.285	547.279	5.0162	[M+H]+	3	0.6858	rp	561-94-4	45526.81±18157.78	69863.51±17727.58	12104.71±2065.47
Bulbocapnine	Alkaloids	326.145	325.131	2.5962	[M+H]+	3	0.6847	rp	298-45-3	136808.3±16427.85	6334.84±901.34	0
Brassinin	Alkaloids	259.029	236.044	1.3302	[M+Na]+	3	0.6809	rp	105748-59-2	4777.68±1797.91	713.32±272.32	1576.94±599.31
Senecionine N-oxide	Alkaloids	374.159	351.168	3.3018	[M+Na]+	3	0.6765	rp	13268-67-2	38866.74±3812.31	111067.47±6040.67	99874.98±11886.94
1-Methyl-6-oxo-1,6-dihydropyridine-3-carboxamide	Alkaloids	343.08	152.059	4.8572	[2M+K]+	3	0.6633	rp	701-44-0	4678.04±406.29	8954.56±1056.89	16913.84±1760.7
Homodihydrocapsaicin	Alkaloids	388.173	321.23	3.7254	[M-2H+3Na]+	3	0.6593	rp	20279-06-5	12529.72±1572.38	1205.71±353.83	2141.53±1167.22
Indole	Alkaloids	273.075	117.058	4.2596	[2M+K]+	3	0.6588	rp	120-72-9	82470.32±2547.67	8426.04±1641	8927.87±1304.43
Cadiamine	Alkaloids	300.232	282.194	5.5737	[M+NH4]+	3	0.655	rp	58071-45-7	2009.94±978.78	69048.44±4753.37	4278.47±1198.71
4,4'-Methylenedianiline	Alkaloids	435.185	198.116	2.8708	[2M+K]+	3	0.6543	rp	101-77-9	728371.63±50799.16	177799.57±8416.9	140337.63±3611.61
CID 431671	Alkaloids	392.242	391.236	4.5791	[M+H]+	3	0.6536	rp	3328-84-5	20737.98±3656.53	15668.34±7299.18	25594.16±1859.98
Moschamine	Alkaloids	394.189	352.142	4.6863	[M+CH3CN+H]+	3	0.644	rp	68573-23-9	5626.58±2187.73	5036.29±926.5	5085.53±816.73
Ethyl eburnamenine-14-carboxylate	Alkaloids	351.216	350.199	5.891	[M+H]+	3	0.6424	rp	77549-94-1 | 68780-77-8	1646484.3±867883.99	3093492.33±70158.68	2044852±29312.45
Imidazoleacetic acid	Alkaloids	149.024	126.043	7.1853	[M+Na]+	3	0.6358	rp	645-65-8	313869.6±20840.41	107327.51±22408.58	259286.33±22445.05
Cinchonan-3,9-diol, 6'-methoxy-, (8alpha,9R)-	Alkaloids	382.207	340.179	2.9863	[M+CH3CN+H]+	3	0.6338	rp	78549-61-8	57095.47±2815.09	67484.26±22459.11	59178.26±3239.05
Kalbreclasine	Alkaloids	452.129	469.122	2.5962	[M+H-H2O]+	3	0.6299	rp	98900-01-7	1021.32±648.26	3964.34±1678.77	2997.27±1270.97
Rotundine	Alkaloids	424.176	355.178	2.1784	[M+Na+HCOOH]+	3	0.6144	rp	2934-97-6 | 10097-84-4	7985.9±767.06	6431.76±1632.34	6207.41±1512.57
Levomethorphan	Alkaloids	294.178	271.194	6.05	[M+Na]+	3	0.6106	rp	125-71-3	2190.47±1954.58	1476.75±1825.83	2906.98±3079.75
2-(1H-Indol-3-yl)-2-(4-methoxy-phenyl)-ethylamine	Alkaloids	305.101	266.142	2.5281	[M+K]+	3	0.5899	rp	203394-30-3	563.39±46.24	2090.78±688.24	1648.42±427.69
Songorine	Alkaloids	322.223	357.23	5.5935	[M+H-2H2O]+	3	0.5799	rp	509-24-0	120206.17±80934.97	16293.8±9995.96	3529.6±4471.8
Isoreserpine	Alkaloids	723.161	608.273	3.0336	[M-2H+3K]+	3	0.5711	rp	482-85-9	5889.32±3096.97	17582.84±703.81	17225.32±6118.19
3-Hydroxy-8-methyl-8-azabicyclo[3.2.1]octane-2-carboxylic acid	Alkaloids	185.097	185.105	3.4918	[M+]+	3	0.566	rp	481-37-8	78013.18±6120.66	44035.55±21311.06	47011.39±14899.03
Feruloylputrescine	Alkaloids	287.128	264.147	5.2546	[M+Na]+	3	0.5577	rp	501-13-3 | 91000-11-2	27737.77±5118.76	187428.67±130569.89	66055.59±4643.91
Colchiceine	Alkaloids	462.063	385.152	0.9882	[M-H+2K]+	3	0.5559	rp	477-27-0	6047.05±2137.18	6588.82±2403.01	7360.01±1178.41
Nuciferine	Alkaloids	613.317	295.157	5.6133	[2M+Na]+	3	0.5548	rp	475-83-2	157335.57±14553.24	764.52±587.29	992.64±303.05
1,1'-Bis(2-hydroxy-3-methylcarbazole)	Alkaloids	393.173	392.152	4.2001	[M+H]+	3	0.5341	rp	155519-83-8	12003.78±2679.08	2638.56±1189.59	2500.29±1645.8
Lysergamide	Alkaloids	268.154	267.137	2.0208	[M+H]+	3	0.5334	rp	478-94-4	394739.97±44354.71	389869.43±92582.12	297004.57±5797.01
Ergocristine	Alkaloids	654.254	609.295	3.7847	[M-H+2Na]+	3	0.5034	rp	511-08-0	35536.75±8319.33	10493.32±9300.35	48560.12±13092.89
Vinblastine	Alkaloids	809.407	810.42	6.9123	[M-H]-	2	0.8255	rp	865-21-4	3264732.67±1781359.65	2226896±925626.1	2129614.97±1728410.94
Ergocornine	Alkaloids	560.283	561.295	6.6937	[M-H]-	2	0.8167	rp	564-36-3	64139.77±8302.72	90864.65±8882.16	92045.32±36892.56
Deltaline	Alkaloids	542.243	507.283	5.676	[M+Cl]-	2	0.7985	rp	6836-11-09	187869.53±16486.86	190341.67±29694.66	174467.43±11129.05
Isorhynchophylline	Alkaloids	383.205	384.205	5.3171	[M-H]-	2	0.781	rp	6859-01-04	138758.43±10161.52	399782.3±137045.53	198981.4±12565.36
Piperlongumine	Alkaloids	456.179	317.126	3.9097	[M-H]-	2	0.7745	rp	20069-09-4	5232.08±3335.04	13076.14±8447.87	14086.25±4147.8
Isorescinnamine, dihydro-	Alkaloids	695.321	636.305	6.3941	[M+CH3COO]-	2	0.7627	rp	6335-49-5	116801.13±2100.72	4695.41±1125.71	3319.08±3726.64
2-Methyl-3-N,N-dimethylaminomethylindole	Alkaloids	187.134	188.131	4.4685	[M-H]-	2	0.7543	rp	37125-92-1	17538.47±692.49	40848.28±2721.97	33494.66±1703.73
7-Ethyl-10-(4-N-aminopentanoic acid)-1-piperidino)carbonyloxycamptothecin	Alkaloids	653.24	618.269	3.2297	[M+Cl]-	2	0.7024	rp	181467-56-1	13388.09±8823.02	44872.59±26639.85	21564.19±11689.57
O-Methylsomniferine	Alkaloids	657.234	622.268	5.8923	[M+Cl]-	3	0.9224	rp	117611-62-8	0	231888.83±18302.65	111348.48±63423.1
Isococculidine	Alkaloids	284.165	285.173	3.1212	[M-H]-	3	0.9083	rp	60229-91-6	15067.03±894.63	14408.85±1111	11493.16±888.24
Usambarensine	Alkaloids	431.226	432.231	4.8983	[M-H]-	3	0.8678	rp	36150-14-8	119627.45±31431.64	7417.23±2286.37	7360.93±1965.09
Fetidine	Alkaloids	681.312	682.325	5.2178	[M-H]-	3	0.8664	rp	7072-86-8	360493.6±31862.12	33909.02±5843.93	42236.44±2601.59
N-Acetylpyrrolidine	Alkaloids	112.082	113.084	4.4785	[M-H]-	3	0.8282	rp	4030-18-6	31390.1±1395.17	26416.53±255.66	31363.46±365.43
Corynantheine	Alkaloids	425.192	366.194	1.9476	[M+CH3COO]-	3	0.8066	rp	18904-54-6	8352.42±1025.8	11828.76±1305	10356±973.84
Pentoxifylline	Alkaloids	337.149	278.138	2.5215	[M+CH3COO]-	3	0.7678	rp	6493-05-06	49932.39±3254.69	41503.49±250.34	26932.43±1053.64
Lycoricidine	Alkaloids	581.156	291.074	3.6373	[2M-H]-	3	0.7675	rp	19622-83-4	860529±102729.03	1606204±130932.6	1453380.33±94790.78
Pantetheine	Alkaloids	259.118	278.13	4.659	[M-H2O-H]-	3	0.762	rp	496-65-1	25711.66±2582.37	26777.7±907.91	20779.11±3775.19
Dyphylline	Alkaloids	313.113	254.101	0.688	[M+CH3COO]-	3	0.7576	rp	479-18-5	107410.4±3870.69	139079.5±6623.9	91985.76±2752.99
1alphaH,5alphaH-Tropane-3alpha,6beta,7beta-triol, 3-(2-methylcrotonate), (E)-	Alkaloids	254.14	255.147	2.9833	[M-H]-	3	0.7523	rp	526-13-6	8289.46±1183.86	22906.83±1257.77	6045.32±423.78
N-Methylnicotinamide	Alkaloids	271.118	136.064	2.5395	[2M-H]-	3	0.7502	rp	114-33-0	53383.53±2768.21	16571.5±789.71	15863.71±568.12
Lumichrome	Alkaloids	301.093	242.08	1.8857	[M+CH3COO]-	3	0.7283	rp	1086-80-2	341919.53±6218.32	74432.31±5256.39	66418.99±4266.73
Roxburghine B	Alkaloids	551.27	492.252	2.3245	[M+CH3COO]-	3	0.7102	rp	27932-46-3	1354.03±565.75	2168.51±1217.42	2192.01±319.06
4-oxo-4-(3-pyridyl)butyraldehyde	Alkaloids	162.056	163.063	2.6565	[M-H]-	3	0.7098	rp	76014-80-7	8390.29±588.41	7171.9±501.23	8951.42±868.96
Cathenamine	Alkaloids	349.15	350.163	5.4337	[M-H]-	3	0.6935	rp	63661-74-5	94160.55±5934.6	38607.04±8301.85	31060.8±2737.38
Methyl reserpate	Alkaloids	413.216	414.216	5.0389	[M-H]-	3	0.6855	rp	2901-66-8	266445.1±10442.46	9471.75±1585.84	12207.87±2964.46
[(1R,4Z,6R,7S)-4-ethenyl-17-hydroxy-6,7,14-trimethyl-3,8-dioxo-2,9-dioxa-14-azoniatricyclo[9.5.1.014,17]heptadeca-4,11-dien-7-yl] acetate	Alkaloids	405.175	406.187	2.5395	[M-]-	3	0.6841	rp	33979-15-6	78783.27±18155.11	76314.76±652	58554.05±9766.1
Sempervirene	Alkaloids	331.154	272.131	4.9787	[M+CH3COO]-	3	0.6702	rp	549-92-8	336072.9±22227.96	116780.23±3817.7	65052.87±3099.38
Bicuculline	Alkaloids	366.093	367.106	1.0618	[M-H]-	3	0.6642	rp	485-49-4	2631.3±772.65	6997.95±685.34	4071.3±201.96
methyl (12R,19S)-12-ethyl-8,16-diazapentacyclo[10.6.1.01,9.02,7.016,19]nonadeca-2,4,6,9,13-pentaene-10-carboxylate	Alkaloids	335.17	336.184	4.1439	[M-H]-	3	0.6639	rp	4429-63-4	64168.78±2938.24	1033.66±616.29	4376.94±1620.06
Uncarine F	Alkaloids	420.168	368.174	4.1046	[M+Cl+NH3]-	3	0.66	rp	14019-66-0	20096.55±4328.33	10687.39±2138.22	3280.11±2027.48
Indole-3-acetamide	Alkaloids	233.103	174.079	2.9159	[M+CH3COO]-	3	0.6597	rp	879-37-8	31122.15±3426.48	29752.81±288.99	26658.37±1908.67
Leurocristine	Alkaloids	823.411	824.4	5.1285	[M-H]-	3	0.6515	rp	57-22-7 | 132142-73-5	90555.99±646.35	1517.71±1111.32	3323.31±2255.78
Indirubin	Alkaloids	307.071	262.074	3.2492	[M+HCOO]-	3	0.6474	rp	479-41-4	20077.74±1619.37	39976.33±2495.98	32574.89±2598.57
Ellipticine	Alkaloids	491.212	246.116	2.3987	[2M-H]-	3	0.6451	rp	519-23-3	45368.07±2015.07	23438.14±1151.59	22554.82±1135.68
Vincamine	Alkaloids	399.2	354.194	4.8784	[M+HCOO]-	3	0.6392	rp	1617-90-9	30172.66±711.01	114763.43±25462.22	58676.44±11692.83
10-Hydroxydihydrosanguinarine	Alkaloids	408.079	349.095	3.385	[M+CH3COO]-	3	0.6377	rp	131984-76-4	84655.72±6404.26	214270.33±18996.27	194902.97±28856.79
Indole-3-propionic acid	Alkaloids	377.144	189.079	3.1223	[2M-H]-	3	0.6345	rp	830-96-6	44049.1±16233.85	54026.25±3208.56	35484.26±6858.14
L-Histidine beta-naphthylamide	Alkaloids	279.135	280.132	1.5913	[M-H]-	3	0.6322	rp	7424-15-9	21730.69±770.81	70345.87±2984.41	32052.48±1148.94
Pseudoyohimbine	Alkaloids	335.17	354.194	3.5202	[M-H2O-H]-	3	0.6124	rp	84-37-7	395356.77±5413.68	18080.21±1238.82	10677.57±887.09
Linustatin	Alkaloids	408.151	409.158	3.0621	[M-H]-	3	0.6123	rp	72229-40-4	28346.54±1791.96	6958.18±2520.98	7166.26±809.76
Apovincamine	Alkaloids	395.19	336.184	3.5202	[M+CH3COO]-	3	0.6096	rp	4880-92-6	179338.63±4037.41	3491.3±3088.69	2225.02±1714.09
(1R,10S,12S,15S,16R,17S)-15-ethenyl-13-methyl-19-oxa-3,13-diazahexacyclo[14.3.1.02,10.04,9.010,15.012,17]icosa-2,4,6,8-tetraene	Alkaloids	305.175	306.173	5.9252	[M-H]-	3	0.6029	rp	1358-76-5	31673.85±21872.37	42977.24±6832.01	55870.05±22790.67
Sambunigrin	Alkaloids	335.133	295.106	2.5296	[M-H+CH3CN]-	3	0.5889	rp	99-19-4	35112.19±1939.48	21780.25±594.38	15957.72±249.88
5,6-Dimethylbenzimidazole	Alkaloids	165.092	146.084	6.4741	[M+F]-	3	0.5744	rp	582-60-5	234791.47±42701.26	419667.53±214829.47	247958.53±34436.48
2-Amino-5-phenylpyridine	Alkaloids	169.087	170.084	3.2297	[M-H]-	3	0.5688	rp	33421-40-8	9826.03±2205.71	17652.39±5642.9	10311.06±715.07
Raucaffricine	Alkaloids	547.212	512.216	2.6499	[M+Cl]-	3	0.5678	rp	31282-07-2	7037.78±5577.94	5452.21±1630.77	12550.4±8006
5-Methoxytryptamine	Alkaloids	379.223	190.111	1.4396	[2M-H]-	3	0.5634	rp	608-07-1	4378.55±346.71	8988.05±362.8	5477.02±215.43
(e)-2-[(2s,3s)-3-Ethyl-8-methoxy-1,2,3,4,6,7,12,12b-octahydroindolo[3,2-h]quinolizin-2-yl]-3-methoxyprop-2-enoic acid methyl ester	Alkaloids	417.211	398.221	5.5337	[M+F]-	3	0.5174	rp	4098-40-2	816027.53±37497.74	34348.07±10257.33	29121.63±17320.03
Geraniol	Terpenoids	172.169	154.136	3.4592	[M+NH4]+	2	0.9573	rp	106-25-2	14224.97±934.77	20295.33±3186.02	11440.15±248.15
Phomenone	Terpenoids	331.085	264.136	2.6755	[M-2H+3Na]+	2	0.9146	rp	55785-58-5	4352.52±527.68	288.83±229.22	321.02±230.02
Rosifoliol	Terpenoids	205.195	222.198	6.2499	[M+H-H2O]+	2	0.8868	rp	63891-61-2	120127.77±13201.43	35057.7±2902.86	25173.3±1320.03
(R)-Menthofuran	Terpenoids	151.112	150.105	6.3493	[M+H]+	2	0.8828	rp	17957-94-7	149377.83±15476.52	466849.6±416295.59	119064±5205.82
Pristanic acid	Terpenoids	175.024	298.287	0.8328	[M+H-H2O]+	2	0.8592	rp	1189-37-3	131515.87±13178.91	43356.48±9136.74	56671.8±4635.67
Farnesylcysteine methyl ester	Terpenoids	340.227	339.223	5.5935	[M+H]+	2	0.8522	rp	125741-64-2 | 130062-64-5	63546.04±13366.19	9239.09±8927.04	9476.48±8119.99
Steviol	Terpenoids	301.216	318.219	7.2853	[M+H-H2O]+	2	0.8319	rp	471-80-7	454495.53±87638.2	375997.33±70235.1	719540.8±71813.77
Madecassic acid	Terpenoids	527.333	504.345	7.4846	[M+Na]+	2	0.8307	rp	18449-41-7	246851.1±54910.42	154869.63±53711.31	229835.4±23343.02
Ailanthone	Terpenoids	359.148	376.152	4.9115	[M+H-H2O]+	2	0.7746	rp	981-15-7	164438.63±17113.93	85398.88±6576.69	66170.4±7006.19
Pinusolide	Terpenoids	369.204	346.214	6.5918	[M+Na]+	2	0.7731	rp	31685-80-0	58156.54±13339.75	35306.47±7570.57	59218.59±7273.12
Safrole	Terpenoids	325.143	162.068	5.4056	[2M+H]+	2	0.7552	rp	94-59-7	395894.87±26483.6	1021802.53±65072.11	761514.63±11431.37
Catalposide	Terpenoids	965.289	482.142	4.7975	[2M+H]+	2	0.733	rp	6736-85-2	3589.35±1133.82	7462.79±3226.43	7906.18±2283.57
7,7',8,8'-Tetrahydrolycopene	Terpenoids	540.476	540.47	7.3848	[M+]+	2	0.7234	rp	13587-06-9	85130.09±12990.65	995.05±237.07	2558.97±198.08
Polygodial	Terpenoids	276.196	234.162	5.2149	[M+CH3CN+H]+	2	0.7211	rp	6754-20-7 | 33118-34-2	58203.88±2842.54	1114.06±708.49	375.02±274.94
Limonin	Terpenoids	471.19	470.194	5.5337	[M+H]+	2	0.7161	rp	1180-71-8	20942.98±9666	47013.15±21308.54	20546.83±11647.26
Rubusoside	Terpenoids	660.354	642.325	5.8315	[M+NH4]+	2	0.7108	rp	64849-39-4	27819.27±4387.47	16461±3162.73	26896.26±16496.71
CID 10044294	Terpenoids	365.144	364.137	3.2525	[M+H]+	3	0.9967	rp	6926-08-05	36949.86±5476.44	1279.1±679.13	2473.55±841.8
Perillyl alcohol	Terpenoids	153.127	152.12	5.2546	[M+H]+	3	0.9278	rp	536-59-4	42816.5±12049.01	67313.25±3699.69	58141.56±9460.93
Forskolin	Terpenoids	433.219	410.231	6.6875	[M+Na]+	3	0.9242	rp	66575-29-9 | 66428-89-5	488182.4±65996.33	544036±54010.59	660881.47±36493.25
Swertiamarin	Terpenoids	339.107	374.121	3.2327	[M+H-2H2O]+	3	0.8531	rp	17388-39-5	7626.61±3669.23	401.03±389.67	1671.73±1615.01
Corosolic acid	Terpenoids	455.367	472.355	7.7242	[M+H-H2O]+	3	0.8352	rp	4547-24-4	26404.67±1329	466.84±155.12	1247.02±2041.57
Abietic acid	Terpenoids	303.232	302.225	7.5432	[M+H]+	3	0.8176	rp	514-10-3	284233.03±99757.6	261531.9±144473.8	463193.9±85391.48
Isothankunic acid	Terpenoids	522.378	504.345	8.0027	[M+NH4]+	3	0.8073	rp	22882-19-5	203679.53±22432.58	176837.43±18594.05	320530.43±94704.97
Montanin	Terpenoids	543.328	560.335	6.9857	[M+H-H2O]+	3	0.795	rp	66583-55-9	356352.63±49809.59	315246.93±37126.74	862055.2±660518.53
Artemisinin	Terpenoids	265.144	282.147	5.6133	[M+H-H2O]+	3	0.7723	rp	63968-64-9	34883.51±1553.96	40157.5±829.14	43402.43±5339.99
Nootkatol	Terpenoids	203.179	220.183	4.9764	[M+H-H2O]+	3	0.7428	rp	53643-07-5	237957.83±21454.14	22235.85±2254.13	18996.48±4032.12
Euphorbiasteroid	Terpenoids	570.307	552.272	5.9804	[M+NH4]+	3	0.7358	rp	28649-59-4 | 76376-43-7	55509.93±23367.37	76425.91±2226.61	94506.4±39657.26
Piperitone	Terpenoids	153.127	152.12	4.5988	[M+H]+	3	0.7353	rp	89-81-6	341710.07±94114.7	116872.83±26246.04	102669.61±8762.3
Nootkatone	Terpenoids	287.163	218.167	5.8513	[M+Na+HCOOH]+	3	0.695	rp	4674-50-4 | 28834-25-5	64915.44±8962.32	54819.83±3888.63	62319.42±3355.64
Piquerol A	Terpenoids	167.107	166.099	7.6442	[M+H]+	3	0.688	rp	32151-10-3	99734.23±13158.76	63227.62±10734.93	87182.92±7621.28
Genipin	Terpenoids	311.052	226.084	3.7455	[M+K+HCOOH]+	3	0.6806	rp	6902-77-8	45200.22±1251.84	28468.46±7379.87	46593.94±7813.78
Montanol	Terpenoids	353.286	352.261	7.6842	[M+H]+	3	0.6713	rp	71117-50-5	1550.99±781.56	11928.02±1228.79	183.66±205.39
(5E)-4,9-dihydroxy-6-methyl-3,10-dimethylidene-4,7,8,9,11,11a-hexahydro-3aH-cyclodeca[b]furan-2-one	Terpenoids	282.17	264.136	3.3703	[M+NH4]+	3	0.6372	rp	41653-76-3	9504.97±3551.11	8629.75±3753.34	6167.31±2462.82
Spathulenol	Terpenoids	410.339	220.183	6.3791	[M+NH4]+	3	0.636	rp	6750-60-3	3892.55±2735.3	12960.09±7347.08	4870.35±2198.72
Nepetalactone trans-cis-form	Terpenoids	208.133	166.099	1.9165	[M+CH3CN+H]+	3	0.6085	rp	17257-15-7	381664.1±18820.66	305615.63±15215.61	256463.47±9646.2
Triptophenolide	Terpenoids	311.168	312.173	7.1333	[M-H]-	2	0.9289	rp	74285-86-2	186667.97±18095.32	482145.7±120557.31	342892.53±123293.12
(2E,4E)-11-Methoxy-3,7,11-trimethyldodeca-2,4-dienoic acid	Terpenoids	267.196	268.204	7.1922	[M-H]-	2	0.8709	rp	53092-52-7	36404.31±7246.26	91115.55±19822.68	46485.12±10135.8
Plumieride	Terpenoids	469.134	470.142	2.1225	[M-H]-	2	0.8021	rp	511-89-7	19781±5539.52	160742.27±9281.56	66718.84±2186.21
Perillic acid	Terpenoids	331.19	166.099	6.0349	[2M-H]-	2	0.775	rp	7694-45-3	348129.63±94684.55	548602.9±129829.39	289004.17±81165.43
(-)-Oleoside 11-methyl ester	Terpenoids	403.123	404.132	2.6565	[M-H]-	2	0.7739	rp	60539-23-3	52899.51±6499.39	1844.88±2296.44	1531.4±207.3
Ganoderic acid A	Terpenoids	551.265	516.309	6.3941	[M+Cl]-	2	0.7276	rp	81907-62-2	245414.9±117160.72	986775.4±47727.45	725026.57±59349.47
Capsianoside I	Terpenoids	659.314	660.336	4.5991	[M-H]-	3	0.9525	rp	121924-04-7	27985.93±2125.23	17773.74±4360.56	49429.08±13496.34
CID 6443057	Terpenoids	315.195	334.214	6.1945	[M-H2O-H]-	3	0.8944	rp	34420-19-4	97102.59±9950.07	94429.37±1828.28	93844.67±6769.66
Paeonilactone A	Terpenoids	197.082	198.089	3.5202	[M-H]-	3	0.869	rp	98751-79-2	315457.87±31836.1	358624.37±29193.75	268914.73±27892.17
Ingenol	Terpenoids	329.172	348.194	6.015	[M-H2O-H]-	3	0.8342	rp	30220-46-3	158377.73±66101.43	215015.53±56436.22	198107.9±53316.4
Biosone	Terpenoids	451.327	470.34	4.3104	[M-H2O-H]-	3	0.7595	rp	471-53-4	53989.27±11399.98	17641.77±7353.46	27257.61±3975.85
(all-E)-Crocetin	Terpenoids	363.137	328.168	6.015	[M+Cl]-	3	0.7221	rp	27876-94-4	5071.81±2084.53	7530.17±2882.43	6542.95±1526.17
Picras-2-en-1-one, 11,13,16-trihydroxy-2,12-dimethoxy-, (11alpha,12beta)-	Terpenoids	409.222	410.231	6.9914	[M-H]-	3	0.7108	rp	30248-05-6	288305.2±170887.86	275666.07±16961.45	384489.83±168177.39
Gossypol	Terpenoids	517.186	518.194	2.478	[M-H]-	3	0.702	rp	90141-22-3	16642.23±2194.96	5035.69±999.8	5024.91±1628.07
Geniposide	Terpenoids	425.087	388.137	3.385	[M+K-2H]-	3	0.6866	rp	24512-63-8 | 169799-41-1 | 27745-20-6	810154.53±66919.01	2146331±174876.41	1655305±59827.25
Carnosol	Terpenoids	329.174	330.183	6.2744	[M-H]-	3	0.6853	rp	5957-80-2	111583.47±32996.89	141589.6±28642.29	104667.53±5514.94
Phantomolin	Terpenoids	373.164	374.173	5.3171	[M-H]-	3	0.6824	rp	55306-08-6	565675.23±72451.57	263006.13±25297.38	334542.67±28647.65
Stevioside	Terpenoids	803.37	804.378	5.5567	[M-H]-	3	0.6706	rp	57817-89-7	375352.77±63665.1	4965.54±3471.24	5832.17±3595.33
alpha-Hederin	Terpenoids	795.433	750.455	4.7986	[M+HCOO]-	3	0.6601	rp	27013-91-8 | 104748-88-1	85864.67±12636.15	17725.96±9331.58	42646.63±9218.38
alpha-Arbutin	Terpenoids	543.171	272.09	4.0064	[2M-H]-	3	0.6462	rp	84380-01-8	18125.72±6361	33632.99±7359.88	17676.76±6753.28
Rehmaionoside C	Terpenoids	447.222	388.21	3.7142	[M+CH3COO]-	3	0.6309	rp	104112-05-2	108858.8±12685.34	16788.99±1177.41	9686.07±4907.33
Bruceine B	Terpenoids	480.171	480.163	4.8384	[M-]-	3	0.6277	rp	25514-29-8	793405.77±191973.42	20255.91±5050.95	69986.89±6885.9
Kirenol	Terpenoids	375.201	338.246	5.4968	[M+K-2H]-	3	0.622	rp	52659-56-0	526047.83±27107.09	5847.12±434.07	21078.28±1979.81
Harpagoside	Terpenoids	475.148	494.179	3.6656	[M-H2O-H]-	3	0.6116	rp	19210-12-9	7669±5533.77	19327.35±3545.51	16675.3±2770.1
Mascaroside	Terpenoids	523.232	524.226	5.5168	[M-H]-	3	0.6089	rp	55465-97-9	215599.57±60308.34	292624.8±13478.26	196061.67±18751.11
Trichilin A	Terpenoids	709.271	674.294	3.7329	[M+Cl]-	3	0.5965	rp	77182-69-5	151071.33±7688.63	59927.61±5532.85	42476.7±6725.76
(1S,2S,6S,7S,9R,14S,16S,17R)-14,16-dihydroxy-4,15-dimethoxy-2,6,14,17-tetramethyl-10-oxatetracyclo[7.7.1.02,7.013,17]heptadec-4-ene-3,11-dione	Terpenoids	443.191	408.215	2.3049	[M+Cl]-	3	0.5937	rp	28387-43-1	1347.51±387.59	6718.52±2075.3	4115.26±1177.47
Lactupicrin	Terpenoids	455.128	410.137	1.9968	[M+HCOO]-	3	0.587	rp	65725-11-3	22165.75±934.68	10653.93±769.62	10419.79±596.56
Secologanin	Terpenoids	447.14	388.137	3.5008	[M+CH3COO]-	3	0.5779	rp	19351-63-4	12862.3±7712.56	40657.6±14580.75	4742.43±2517.35
Picrasin A	Terpenoids	473.231	474.225	6.0948	[M-H]-	3	0.5005	rp	27368-79-2	89529.32±11991.85	59467.84±15604.43	51189.66±7420.12
4-Oxoretinoic acid	Organic acids	337.177	314.188	6.6477	[M+Na]+	2	0.8822	rp	64907-22-8	442797.2±50365.82	416769.93±76546.23	573556.3±52959.29
Taprostene sodium salt	Organic acids	399.235	420.191	5.1357	[M+H]+	2	0.8617	rp	87440-45-7	17128.76±7124.47	15583.68±402.14	36533.16±8585.97
3-(2-Methoxyphenyl)propanoic acid	Organic acids	181.086	180.079	3.1901	[M+H]+	2	0.836	rp	6342-77-4	1120324.33±89755.11	1233355±44902.3	1038803±22938.53
4-Isopropenylcyclohexene-1-carboxylic acid	Organic acids	167.107	166.099	4.5791	[M+H]+	2	0.8319	rp	23635-14-5	924987±71277.85	1185455.67±71237.12	862498.1±13878.21
Abscisic acid	Organic acids	287.128	264.136	5.8477	[M+Na]+	2	0.8316	rp	14398-53-9 | 21293-29-8	88182.82±13885.9	124770.7±11728.84	105659.27±3275.35
Lobaric acid	Organic acids	474.211	456.178	5.2149	[M+NH4]+	2	0.8017	rp	522-53-2	21841.08±3620.34	44539.84±3891.71	33719.77±3711.1
4-Hydroxyvalproic acid	Organic acids	359.185	160.11	6.1297	[2M+K]+	2	0.7595	rp	60113-82-8	16817.16±2689.51	14842.65±2083.19	11863.96±7580.58
4-Oxoisotretinoin	Organic acids	315.195	314.188	5.8117	[M+H]+	2	0.7443	rp	71748-58-8	480189.1±44892.01	711452.47±66651.75	626339.27±63099.91
2-[1-(Carboxymethyl)-3-methylcyclohexyl]acetic acid	Organic acids	256.154	214.12	2.3565	[M+CH3CN+H]+	2	0.7309	rp	5345-12-0	44744.47±19146.5	38818.12±6838.78	20332.75±618.6
Quinaldic acid	Organic acids	364.123	173.048	1.8499	[2M+NH4]+	2	0.7306	rp	1993-10-07	11004.85±1689.33	39214.35±460.18	21300.55±4155.53
5-Phenylvaleric acid	Organic acids	225.11	178.099	4.5368	[M+HCOO+2H]+	2	0.7258	rp	2270-20-4	63212.87±1796.82	59814.12±11026.93	58174.09±2587.37
(6R)-5-Methyltetrahydrofolic acid	Organic acids	460.202	459.187	0.8351	[M+H]+	2	0.7102	rp	31690-09-2	12928.07±6917.68	46156.36±4337.36	81155.31±18612.24
2,4-Diaminobutyric acid	Organic acids	119.086	118.074	3.1978	[M+H]+	2	0.7004	rp	305-62-4	87411.26±5479.13	102969.54±18935.33	75684.82±1875.07
Citric acid	Organic acids	230.99	192.027	0.8351	[M+K]+	3	0.9998	rp	77-92-9	493756.57±68341.84	46538.15±6134.71	67801±5201.56
2-Phenylbutyric acid	Organic acids	147.08	164.084	3.8634	[M+H-H2O]+	3	0.961	rp	90-27-7	19796.61±2126.6	15230.93±4837.7	12497.4±1742.59
4-Guanidinobutyric acid	Organic acids	146.093	145.085	0.8135	[M+H]+	3	0.9584	rp	463-00-3	208765±33494.34	114784.6±10591.17	168046.83±8940.35
4-(5-Hydroxy-2-methyl-2-azabicyclo[2.2.2]octan-5-yl)-3-methylbutanoic acid	Organic acids	264.159	241.168	2.5748	[M+Na]+	3	0.93	rp	128637-87-6	92964.09±11208.95	178739.57±12096.47	74003.23±3333.93
8-iso-15-keto-PGE2	Organic acids	368.243	350.209	6.6149	[M+NH4]+	3	0.9237	rp	914804-63-0	723658.87±53710.18	649225.3±75156.63	740564.4±30252.05
Dihydroferulic acid	Organic acids	179.07	196.074	6.2099	[M+H-H2O]+	3	0.9191	rp	1135-23-5	33413.63±21765.74	142133.57±35057.42	58350.56±2824.36
S-Lactoylglutathione	Organic acids	402.097	379.105	2.3096	[M+Na]+	3	0.9051	rp	25138-66-3	23809.92±2574.51	19881.25±1951.59	23941.66±808.47
Trimethylsilyl heptadecanoate	Organic acids	360.325	342.295	6.449	[M+NH4]+	3	0.8616	rp	55517-58-3	195723.3±17402.46	2721.38±1084	15194.42±22770.57
Benzenebutanoic acid	Organic acids	165.091	164.084	6.767	[M+H]+	3	0.8465	rp	1821-12-1	134635.25±41360.67	187433.47±73916.19	231425.2±35232.22
3,7,11,15,23-Pentaoxolanost-8-en-26-oic acid	Organic acids	535.267	512.277	5.9704	[M+Na]+	3	0.7951	rp	98665-14-6	36782.98±3173.87	37241.23±9968.29	56193.31±12642.62
Taurine	Organic acids	126.022	125.015	0.5822	[M+H]+	3	0.7791	rp	107-35-7	209374.1±23986.76	161370.23±12423.26	178290.33±18127.23
3-Methoxybenzenepropanoic acid	Organic acids	181.086	180.079	2.7752	[M+H]+	3	0.7679	rp	10516-71-9	99990.35±8985.48	161343.93±32642.75	114918.6±22897.52
Aspergillic acid	Organic acids	225.163	224.153	7.1054	[M+H]+	3	0.762	rp	490-02-8 | 22810-67-9	16225.88±1861.08	21034.78±2850.42	33732.26±1865.72
3,3-Dimethylglutaric acid	Organic acids	286.146	160.074	3.1437	[M+H-H2O]+	3	0.761	rp	4839-46-7	8517.02±991.44	6953.03±3521.87	7571.35±2198.54
N-Palmitoyl Taurine	Organic acids	386.228	363.244	2.149	[M+Na]+	3	0.7606	rp	83982-06-3	4657.08±701.05	3616.48±539.32	2632.22±1380.2
trans-2-Octenoic acid	Organic acids	184.133	142.099	4.5988	[M+CH3CN+H]+	3	0.7601	rp	1871-67-6	30342.12±6625.16	39949.41±6766.75	26224.14±6075.5
4,7,7-Trimethyl-3-oxo-2-oxabicyclo[2.2.1]heptane-1-carboxylic acid	Organic acids	221.079	198.089	3.1978	[M+Na]+	3	0.7371	rp	13429-83-9 | 67111-66-4	72819.35±3377.52	79225.39±3101.3	77347.7±4608.46
Diethyl 2-methyl-3-oxosuccinate	Organic acids	247.169	202.084	6.6081	[M-H+2Na]+	3	0.7331	rp	759-65-9	28025.58±3077.98	27619.93±158.54	22800.08±4570.43
Aspirin	Organic acids	163.039	180.042	8.8775	[M+H-H2O]+	3	0.7296	rp	50-78-2	205855.03±46564.39	161824.4±12298.23	209645.1±3139.03
13,14-Dihydro-15-keto-pgf2alpha	Organic acids	355.248	354.241	6.5882	[M+H]+	3	0.7271	rp	27376-76-7	6447.92±5396.06	9467.64±5856.53	3195.74±407.44
Ritalinic acid	Organic acids	220.133	219.126	2.3962	[M+H]+	3	0.6989	rp	19395-41-6	27005.31±1554.92	8309.59±1257.17	16095.55±1011.97
5-Methyltetrahydrofolic acid	Organic acids	504.162	459.187	5.891	[M-H+2Na]+	3	0.6985	rp	134-35-0 | 31690-09-2	5959.1±5479.51	0	0
Dihydrofolic acid	Organic acids	461.194	443.155	4.4099	[M+NH4]+	3	0.6891	rp	4033-27-6	65501.22±4896.09	33395.11±3386.64	4838.92±1817.59
Geranic acid	Organic acids	169.122	168.115	5.0879	[M+H]+	3	0.688	rp	459-80-3	168138.82±108774	129459.59±54658.93	82340.88±31009.64
Tranexamic acid	Organic acids	242.175	157.11	1.2418	[M+K+HCOOH]+	3	0.6845	rp	1197-18-8 | 701-54-2 | 1197-17-7	3768.61±4398.06	3868.73±3785.74	5825.54±3657.69
(3-Ethyl-2-imino-2,3-dihydro-benzoimidazol-1-yl)-acetic acid	Organic acids	237.128	219.101	2.2774	[M+NH4]+	3	0.6791	rp	462068-66-2 | 436099-71-7	2707.93±1802.79	4241.48±1910.1	10424.17±5975.46
2-Keto-3-deoxygluconate	Organic acids	376.247	178.048	7.1893	[M+CH3CN+H]+	3	0.6785	rp	17510-99-5	10476.5±4330.68	5265.54±1085.52	14724.24±1322.1
3-Methyl-3-butenyl apiosyl-(1->6)-glucoside	Organic acids	398.199	380.168	3.7154	[M+NH4]+	3	0.6778	rp	198832-72-3	11072.26±1394.84	470.73±148.72	66.18±16.66
1D-myo-inositol 3,4,6-trisphosphate	Organic acids	420.963	419.962	0.6494	[M+H]+	3	0.6742	rp	114418-85-8	161033.64±101066.52	155992.46±56610.19	224470.83±21207.64
1,3,7,12-Tetrahydroxycholan-24-oic acid	Organic acids	442.317	424.283	7.0457	[M+NH4]+	3	0.6685	rp	63266-89-7	23723.83±5921.68	2459.86±1208.69	2786.95±1878.56
Ureidopropionic acid	Organic acids	133.061	132.054	0.7942	[M+H]+	3	0.6649	rp	462-88-4	1418.64±428.21	21208.26±6723.33	18279.79±2518.18
3-Methacrylic acid	Organic acids	123.044	100.052	0.8198	[M+Na]+	3	0.6609	rp	541-47-9	3586.88±1660.55	4308.91±1487.97	5073.72±3549.11
(R)-2-(Dimethylamino)-3-phenylpropanoic acid	Organic acids	270.17	193.11	3.3158	[M-H+2K]+	3	0.6596	rp	174222-78-7	122558.23±19316.3	68204.2±9334.51	18258.84±4770.65
S-methyl-5-thio-alpha-D-ribose 1-phosphate	Organic acids	329.005	260.012	8.8578	[M+Na+HCOOH]+	3	0.6507	rp	68134-74-7	19079.82±1812.96	7865.7±5755.07	14768.77±3937.96
Diethyl hydrogen phosphate	Organic acids	331.19	154.04	6.7695	[2M+Na]+	3	0.6495	rp	598-02-7	257613.53±35482.91	260295.03±16455.64	290905.53±8818.34
Cytidine 3'-monophosphate	Organic acids	306.039	323.052	1.5339	[M+H-H2O]+	3	0.6424	rp	84-52-6	3603.55±360.49	1665.24±483.85	4036.51±318.25
3-Hexenedioic acid	Organic acids	183.101	144.042	4.5791	[M+K]+	3	0.639	rp	29311-53-3	203366.23±19895.31	275784.17±28825.74	151884.73±1979.49
Chelidonic acid	Organic acids	369.019	184.001	0.5822	[2M+H]+	3	0.6367	rp	99-32-1	229629.97±59693.5	136047.2±4317.97	181504.57±2876.68
Trimethylsilyl nonanoate	Organic acids	231.174	230.17	6.5683	[M+H]+	3	0.6294	rp	82326-11-2	26599.14±4910.11	21075.83±8878.14	21018.7±5821.85
Pinacidil monohydrate	Organic acids	302.142	263.175	4.2023	[M+K]+	3	0.6209	rp	85371-64-8	1283.27±1148.67	0	1487.47±888.45
7-Aminodesacetoxycephalosporanic acid	Organic acids	256.082	214.041	0.8328	[M+CH3CN+H]+	3	0.6149	rp	22252-43-3 | 70287-30-8	84350.21±22455.58	22678.81±2471.33	31237.58±1946.44
2,5-Dihydrophenylalanine	Organic acids	252.073	167.095	1.4334	[M+K+HCOOH]+	3	0.6094	rp	16055-12-2	876.73±251.65	358.56±179.33	7814.01±287.69
(S)-2-Hydrazino-3-(4-hydroxy-3-methoxyphenyl)-2-methylpropionic acid	Organic acids	258.149	240.111	4.152	[M+NH4]+	3	0.5933	rp	84488-77-7	6196.75±1916.88	3208.06±1891.92	17838.69±1270.2
3-Hydroxydecanedioic acid	Organic acids	285.064	218.115	0.6013	[M-2H+3Na]+	3	0.5914	rp	73141-46-5 | 68812-93-1	541463.53±123537.8	227141.4±166928.11	424472.83±24061.91
6-Hydroxyhexanoic acid	Organic acids	155.143	132.079	5.2149	[M+Na]+	3	0.5799	rp	1191-25-9	23688.69±3247.46	20136.34±2227.26	12738.88±4901.18
5-Aminopentanoic acid	Organic acids	135.117	117.079	5.0049	[M+NH4]+	3	0.5789	rp	660-88-8	350869.9±212619.96	410041.33±115687.57	217602.57±38056.25
Iminodiacetic acid	Organic acids	172.008	133.037	0.8328	[M+K]+	3	0.5731	rp	142-73-4	11893.95±6322.39	38.36±52.06	284.09±172.16
Isobutyric acid	Organic acids	106.078	88.0524	0.4569	[M+NH4]+	3	0.5484	rp	79-31-2	2282.85±326.77	1705.82±247.24	2164.17±55.05
Mycophenolic acid	Organic acids	320.134	320.126	1.9723	[M+]+	3	0.5449	rp	24280-93-1	30568.68±6834.66	538.79±581.66	1145.02±1433.27
d-Camphoric acid	Organic acids	239.055	200.105	2.616	[M+K]+	3	0.5224	rp	124-83-4 | 5394-83-2 | 17839-62-2	1646.93±906.18	1538.03±1169.37	2700.88±1008.03
Galacturonic acid	Organic acids	544.259	194.043	2.7261	[M-H+2Na]+	3	0.5178	rp	14982-50-4	13393.5±4385.79	19833.88±4675.4	13845.83±2639.33
3-Hydroxydecanoic acid	Organic acids	187.134	188.141	6.2345	[M-H]-	2	0.9766	rp	14292-26-3 | 5561-87-5 | 33044-91-6	80635.31±4140.19	72903.86±7316.08	46527.24±3045.77
Acetic acid	Organic acids	59.0173	60.0211	1.3412	[M-H]-	2	0.9746	rp	64-19-7	2546599.33±237148.62	3048372.67±76824.44	2944477.33±487563.17
(S)-Abscisic acid	Organic acids	263.128	264.136	5.3767	[M-H]-	2	0.9526	rp	21293-29-8	44496.57±7729.83	45929.29±7785.56	31041.43±3692.74
3,8-Dihydroxy-1-pentanoyl-6-pentyl-11H-dibenzo(b,e)(1,4)dioxepin-11-one	Organic acids	397.182	398.173	5.2655	[M-H]-	2	0.936	rp	6320-33-8	19108.6±11353.5	111440.1±2138.17	50886.85±26993.37
Psoromic acid	Organic acids	417.081	358.069	3.8593	[M+CH3COO]-	2	0.9128	rp	7299-11-08	31604.99±4108.81	186732.3±6337.23	149288±2230.36
Lecanoric acid	Organic acids	317.066	318.074	4.9384	[M-H]-	2	0.9031	rp	480-56-8	266932.63±23024.87	743261.03±27801.27	368486.57±23668.58
(+)-7-iso-Jasmonic acid	Organic acids	209.119	210.126	4.4002	[M-H]-	2	0.8912	rp	62653-85-4	546456.33±16549.09	513239.97±17286.01	375806.1±17545.95
3',5'-Cyclic dtmp	Organic acids	303.041	304.046	5.4341	[M-H]-	2	0.8633	rp	6453-60-7	8830.42±3166.75	119754.63±15296.31	82338.33±10549.59
3-Carboxy-4-methyl-5-propyl-2-furanpropionic acid	Organic acids	239.092	240.1	3.2687	[M-H]-	2	0.8629	rp	86879-39-2	63126.29±2515.08	78083.72±2095.29	42080.41±2804.88
CYCLOPIAZONIC ACID	Organic acids	335.134	336.147	2.3003	[M-H]-	2	0.8553	rp	18172-33-3	10242.12±2732.02	28426±1791.6	20162.37±1371.24
Alitame	Organic acids	312.144	331.157	1.97	[M-H2O-H]-	2	0.8548	rp	80863-62-3	6223.57±306.46	35896.7±14274.4	4694.17±1312.66
Pyridoxamine phosphate	Organic acids	495.113	248.056	3.889	[2M-H]-	2	0.8268	rp	529-96-4	168223.33±14625.3	22577.5±3718.53	21989.94±706.54
S-Phenyl-N-acetylcysteine	Organic acids	477.121	239.062	1.9306	[2M-H]-	2	0.8165	rp	4775-80-8	16333.68±2714.22	42050.44±1326.24	28277.41±5135.01
4-O-beta-D-glucosyl-4-coumaric acid	Organic acids	651.194	326.1	6.4342	[2M-H]-	2	0.8143	rp	14364-05-7	5792.82±4815.33	55283.66±17086.55	63128.08±184.67
2-Hydroxy-3-isopropylsuccinic acid	Organic acids	351.117	176.069	5.1583	[2M-H]-	2	0.8004	rp	16048-89-8	5765.27±2872.06	8835.21±2362.38	9562.3±4400.47
Taurocyamine	Organic acids	333.059	167.036	0.6309	[2M-H]-	2	0.7963	rp	543-18-0	4969.13±2502.86	28156.83±853.14	13587.99±643.72
Edetic acid	Organic acids	291.077	292.091	3.2297	[M-H]-	2	0.7851	rp	62-33-9	58537.95±15063.78	241282.6±6789.13	190405.3±4310.14
3-Hydroxyoctanoic acid	Organic acids	181.087	160.11	5.3569	[M+Na-2H]-	2	0.7766	rp	14292-27-4 | 88930-08-9 | 120659-38-3	136996.67±15480.3	107150.92±18150.38	104718.89±15172.12
Keto-Deoxy-Nonulonic acid	Organic acids	303.05	268.079	0.77	[M+Cl]-	2	0.7698	rp	153666-19-4	7408.48±593.45	17500.61±6416.4	14369.23±5742.53
Etidronic acid	Organic acids	264.983	205.975	1.5334	[M+CH3COO]-	2	0.769	rp	7414-83-7	3994.83±109.78	5830.07±465.65	5594.15±139.33
D-Pipecolic acid	Organic acids	201.113	129.079	3.5008	[M-H]-	2	0.7684	rp	1723-00-8	155382.87±21448.1	71516.63±1989.45	65294.84±3097.64
Alpha-Ketooctanoic acid	Organic acids	203.093	158.094	2.3245	[M+HCOO]-	2	0.7546	rp	328-51-8	19615.81±793.24	31462.77±1437.07	27606.62±1283.21
5,12-Dihydroxyicosa-6,8,10,14-tetraenoic acid	Organic acids	373.185	336.23	4.4797	[M+K-2H]-	2	0.739	rp	73151-67-4 | 83709-73-3	2627395.67±532537.99	368023.6±213398.74	222620.5±76778.73
3-(2-Thienyl)acrylic acid	Organic acids	199.01	154.009	1.0848	[M+HCOO]-	2	0.7358	rp	1124-65-8 | 15690-25-2	20119.12±1674.76	4636.38±605.35	5522.47±107.07
(3R)-3-hydroxy-3-methyl-5-(phosphonooxy)pentanoic acid	Organic acids	287.055	228.04	3.6848	[M+CH3COO]-	2	0.7306	rp	73566-35-5	215018.33±14144.55	325036.3±17714.66	329046.9±10033.49
Geranylgeranyl diphosphate	Organic acids	449.195	450.194	4.5195	[M-H]-	2	0.7303	rp	6699-20-3	33335.57±7266.71	59809.84±5809.45	22834.77±5469.18
N-Tris(hydroxymethyl)methyl-2-aminoethanesulfonic acid	Organic acids	457.119	229.062	0.8284	[2M-H]-	2	0.7228	rp	7365-44-8	49114.18±5532.22	53187.18±4048.15	93214.97±4210.32
5-HPETE	Organic acids	373.185	336.23	4.8384	[M+K-2H]-	2	0.7129	rp	74581-83-2	2160891±101738.77	135591.5±31325.01	153774.8±16861.26
Homovanillic acid sulfate	Organic acids	261.002	262.015	0.6713	[M-H]-	2	0.7075	rp	38339-06-9	24342.78±963.2	6939.52±2760.71	8184.5±1147.36
2-Methylheptanoic acid	Organic acids	143.108	144.115	6.5142	[M-H]-	3	0.9981	rp	1188-02-9	276833.43±17780.65	320828.77±7672.8	191247.5±7591.29
4-Ethyloctanoic acid	Organic acids	171.14	172.146	7.0705	[M-H]-	3	0.9936	rp	16493-80-4	126233.83±5371.03	128172.93±34499.66	41460.55±6198.99
(2S)-2-Isopropylmalate	Organic acids	175.062	176.069	2.8348	[M-H]-	3	0.9816	rp	49601-06-1	588893.5±19639.76	345277.63±6581.87	314956.83±5848.21
3-Hydroxyglutaric acid	Organic acids	129.02	148.037	0.7682	[M-H2O-H]-	3	0.9797	rp	638-18-6	259005±13134.73	146229.07±2963.77	180285.43±5453.92
Sebacic acid	Organic acids	201.113	202.12	5.3569	[M-H]-	3	0.9745	rp	111-20-6	152823.07±171.38	207156.1±10375.47	178821.43±17438.52
Succinic acid	Organic acids	117.02	118.027	1.1834	[M-H]-	3	0.9729	rp	110-15-6	466671.77±301689.57	339118.13±11686.61	469193.2±54482.11
Maleic acid	Organic acids	115.004	116.011	0.738	[M-H]-	3	0.9666	rp	110-16-7	566709.53±15542.85	690220.67±9557.18	813988.6±63366.87
D-Malic acid	Organic acids	133.015	134.022	0.738	[M-H]-	3	0.9656	rp	636-61-3	2427177.33±158574.35	2990905.67±78444.85	3438882±72838.73
L-Lactic acid	Organic acids	89.0253	90.0317	0.8268	[M-H]-	3	0.9526	rp	79-33-4	122135.93±1838.16	213597.23±3845.87	160381.53±8795.45
Citraconic acid	Organic acids	129.02	130.027	1.0848	[M-H]-	3	0.9473	rp	498-23-7	101638.8±5999.15	71003.79±3758.44	96200.16±8187.2
Xanthurenic acid	Organic acids	204.03	205.037	2.482	[M-H]-	3	0.9413	rp	59-00-7	2313.24±712.66	5169.11±162.47	5582.06±498.79
Ketoleucine	Organic acids	189.077	130.063	3.7722	[M+CH3COO]-	3	0.9105	rp	816-66-0	94142.91±4436.9	122519.07±4989.21	92209.39±1588.29
3-Furoic acid	Organic acids	111.01	112.016	0.77	[M-H]-	3	0.9044	rp	488-93-7	1325378.33±143113.58	735775.87±110897.31	849999.73±22644.43
cis-Aconitic acid	Organic acids	173.01	174.016	0.7655	[M-H]-	3	0.9031	rp	585-84-2	579173.33±70869.47	295114.4±5361.57	358135.63±13096.13
Pyruvic acid	Organic acids	147.03	88.016	0.77	[M+CH3COO]-	3	0.8853	rp	127-17-3	94910.81±3619.42	56664.53±9201.77	62643.27±2675.3
Gambogic acid	Organic acids	627.295	628.304	5.4868	[M-H]-	3	0.8841	rp	2752-65-0	191800.9±17074.08	4004.1±3706.3	3550.87±3117.46
Adenylocuccinic Acid	Organic acids	462.065	463.074	1.3196	[M-H]-	3	0.8791	rp	19046-78-7	8222.14±761.07	17913.76±1256.47	31919.46±3425.97
Estradiol-3-sulfate	Organic acids	351.128	352.134	3.4814	[M-H]-	3	0.8636	rp	481-96-9	144924.73±3097.07	23454.12±3550.49	23794.75±1180.11
Oxoglutaric acid	Organic acids	145.015	146.022	0.738	[M-H]-	3	0.847	rp	328-50-7	56635.02±6002.9	15410.23±797.68	23691.67±1680.32
alpha-(Hydroxymethyl)serine	Organic acids	134.048	135.053	1.8266	[M-H]-	3	0.8363	rp	17149-11-0	26944.83±1420.62	26989.77±956.91	29721.13±959
Propionic acid	Organic acids	73.0306	74.0368	1.1834	[M-H]-	3	0.8267	rp	1979-09-04	103604.55±65625.2	76998.22±2322.52	103009.49±10810.04
2,2-Dimethylsuccinic acid	Organic acids	205.072	146.058	1.2576	[M+CH3COO]-	3	0.812	rp	597-43-3	11807.44±361.79	17890.92±792.77	16453.08±1231.42
3-Hydroxyvalproic acid	Organic acids	219.124	160.11	2.5018	[M+CH3COO]-	3	0.8012	rp	58888-84-9	249624.07±56291.37	60313.79±18514	75099.43±14541.81
Canthiumine	Organic acids	551.265	552.274	6.1148	[M-H]-	3	0.7956	rp	26195-90-4	1075921.47±98304.81	1983971.67±19715.55	1312323±65118.54
2-methyl citric acid	Organic acids	205.036	206.043	0.7895	[M-H]-	3	0.7912	rp	6061-96-7	26955.18±6980.4	39754.48±8767.15	49504.69±10833.24
(±)-Camphoric acid	Organic acids	199.098	200.105	4.7389	[M-H]-	3	0.7847	rp	5394-83-2	145110.07±33964.47	214042.97±38873.9	183962.67±12088.22
3-Phenylbutyric acid	Organic acids	327.159	164.084	5.6644	[2M-H]-	3	0.7836	rp	4593-90-2	100465.58±8196.9	111386.64±14208.79	95937.44±3802.98
Oxoadipic acid	Organic acids	205.036	160.037	1.3214	[M+HCOO]-	3	0.762	rp	3184-35-8	12292.34±3585.07	13920.17±758.96	16838.74±2648.94
Hippuric acid	Organic acids	200.03	179.058	2.6565	[M+Na-2H]-	3	0.7532	rp	495-69-2	46575.55±2497.94	40150.07±369.33	51584.57±2189.01
Argatroban	Organic acids	543.218	508.247	5.9722	[M+Cl]-	3	0.7397	rp	74863-84-6 | 121785-71-5	13362.25±3410.26	33181.46±3864.61	24561.35±6026.2
2-Oxodecanoic acid	Organic acids	185.119	186.126	5.7134	[M-H]-	3	0.733	rp	333-60-8	221868.12±126490.32	201162.24±127590.89	84444.04±16441.3
Gibberellin A4	Organic acids	367.133	332.162	4.9787	[M+Cl]-	3	0.7272	rp	468-44-0	8736.71±3035.99	3224.9±956.11	2119.02±999
3,5-Dimethoxycinnamic acid	Organic acids	415.125	208.074	3.7142	[2M-H]-	3	0.727	rp	16909-11-8 | 20767-04-8	2807.58±647.23	15095.23±5006.84	8716.57±6017.6
4-Hydroxy-3-(sulfooxy)benzoic acid	Organic acids	232.976	233.983	9.2534	[M-H]-	3	0.7171	rp	76496-11-2	257036.63±38926.96	239431.03±29879.69	218071.03±25802.88
2-Thiopheneacetic acid	Organic acids	178.959	142.009	0.621	[M+K-2H]-	3	0.7151	rp	1918-77-0 | 69492-74-6	13081.79±2443.16	8010.88±2734.22	12054.37±769.44
Methyl dihydrojasmonate	Organic acids	242.176	226.157	5.7559	[M+NH4-2H]-	3	0.7134	rp	24851-98-7	42732.05±15633.98	27865.66±11183.18	21412.26±10382.15
(2S,5S)-5-Carboxymethylproline	Organic acids	232.083	173.069	2.6005	[M+CH3COO]-	3	0.7045	rp	586409-91-8	43978.45±2256.26	18432.34±571.45	33201.56±7113.55
Gyrophoric acid	Organic acids	527.115	468.106	2.5774	[M+CH3COO]-	3	0.6994	rp	548-89-0	10594.13±2547.75	46909.71±7884.07	26450.4±4108.58
Formyl phosphate	Organic acids	170.973	125.972	0.8482	[M+HCOO]-	3	0.6955	rp	1189-72-6	0	7506.88±1659.8	5078.63±1252.24
Vulpinic acid	Organic acids	357.06	322.084	5.7559	[M+Cl]-	3	0.6853	rp	521-52-8 | 73622-57-8	170802.53±43198.9	151461.03±40644.17	220466.07±107146.22
1,2-Ethylenediphosphonic acid	Organic acids	234.976	189.98	9.2842	[M+HCOO]-	3	0.6806	rp	6145-31-9	152310.77±22024.5	125574.57±11837.45	116853.63±795.96
Robustic acid	Organic acids	379.113	380.126	5.9342	[M-H]-	3	0.6788	rp	5307-59-5	22547±402.25	45413.44±1832.58	31744.11±1592.11
7-Hydroxyoctanoic acid	Organic acids	408.099	160.11	2.6797	[M+Cl+NH3]-	3	0.6771	rp	17173-14-7	18036.33±4222.47	30005.94±5509.06	24059.51±4611.11
Thiodiglycolic acid	Organic acids	170.977	149.999	0.9826	[M+Na-2H]-	3	0.671	rp	123-93-3	36192.69±4835.22	6392.14±353.43	7897.27±1801.95
Glucobrassicanapin	Organic acids	439.07	387.066	3.1103	[M+Cl+NH3]-	3	0.662	rp	19041-10-2	55242.01±8685.38	54495.94±16602.05	76320.31±4356.49
Lonchocarpic acid	Organic acids	493.185	434.173	2.8942	[M+CH3COO]-	3	0.6532	rp	5490-47-1	16362.15±2359.43	46279.55±12943.45	10531.43±3163.37
Farnesyl diphosphate	Organic acids	381.128	382.131	5.2376	[M-H]-	3	0.6316	rp	13058-04-3	20706.58±2641.32	41647.91±6188.07	41749.15±2200.49
3-Oxoglutaric acid	Organic acids	145.015	146.022	0.9664	[M-H]-	3	0.6276	rp	542-05-2	15599.46±3429.76	5662.08±1016.24	7770.25±165.33
3,4-Dimethyl-5-pentyl-2-furanpentanoic acid	Organic acids	247.17	266.188	7.3693	[M-H2O-H]-	3	0.6213	rp	116627-36-2	39234.62±6084.61	69029.99±5251.55	43364.27±3721.83
3,4-Di-O-galloylquinic acid	Organic acids	495.077	496.085	2.4425	[M-H]-	3	0.6083	rp	86687-37-8	3424.8±624.44	23740.83±4666.2	9013.19±1313.18
Carbamic acid	Organic acids	60.0182	61.0164	9.002	[M-H]-	3	0.6003	rp	463-77-4	38474.15±9490.98	46689.8±15916.36	39766.39±14642.56
Thieno[3,2-b][1]benzothiophene-2-carboxylic acid	Organic acids	268.942	233.981	9.2782	[M+Cl]-	3	0.5971	rp	30126-05-7 | 30376-45-5	12973.98±1216.59	14098.33±4623.59	9992.07±1038.8
Djenkolic acid	Organic acids	289.01	254.04	0.8482	[M+Cl]-	3	0.5962	rp	498-59-9	2732.43±1602.43	15659.29±3247.32	14938.68±4149.56
Mevalonate	Organic acids	295.133	148.074	5.8553	[2M-H]-	3	0.5919	rp	150-97-0	65135.06±9302.59	54508.3±2423.88	63718.46±2286.41
2,4-Dihydroxybutanoic acid	Organic acids	439.209	120.042	5.8952	[2M-H]-	3	0.5876	rp	1518-62-3	65960.33±7622.94	70296.15±4847.08	35759.39±2731.21
(1-oxophthalazin-2(1H)-yl)acetic acid	Organic acids	203.057	204.054	2.6481	[M-H]-	3	0.5725	rp	90689-39-7	24600.33±9870.72	1400.52±471.79	1048.07±530.09
Garcinia acid	Organic acids	244.979	208.022	0.8679	[M+K-2H]-	3	0.5719	rp	27750-10-3	18695.75±3036.47	13932.1±995.81	23788.93±4721.54
1-Aminocyclohexanoic acid	Organic acids	183.105	143.095	5.5369	[M-H+CH3CN]-	3	0.5704	rp	2756-85-6	5877882.33±201852.28	6761439.33±480136.86	6000263.33±374647.17
Inosine tetraphosphate	Organic acids	646.961	587.946	9.1913	[M+CH3COO]-	3	0.5662	rp	66302-64-5	16896.42±3583.03	16713.18±7822.83	16484.98±4194.49
1,6-di-O-phosphono-D-fructose	Organic acids	399.14	339.996	1.9503	[M+CH3COO]-	3	0.5141	rp	4937-84-2	14346.85±2145.28	30977.01±2578.42	25962.14±10596.33
Himbacine	Heterocyclic compounds	346.274	345.267	6.7472	[M+H]+	2	0.9575	rp	6879-74-9	108725.23±23235.39	16744.94±1374.93	7080.09±1543.88
Linalyl oxide	Heterocyclic compounds	212.164	170.131	5.9704	[M+CH3CN+H]+	2	0.9266	rp	60047-17-8	11490.86±3992.85	13788.34±1362.4	7047.66±1764.35
Eucatropine	Heterocyclic compounds	292.202	291.183	5.7721	[M+H]+	2	0.9199	rp	100-91-4	8518.69±3505.09	2876.51±637.77	1830.24±389
Normeperidine	Heterocyclic compounds	234.139	233.142	2.8946	[M+H]+	2	0.8749	rp	77-17-8	3755.41±5953.86	2511.26±938.91	1754.04±444.45
gamma-Nonanolactone	Heterocyclic compounds	121.101	156.115	5.6529	[M+H-2H2O]+	2	0.8229	rp	63357-97-1	460881.23±247720.11	821756.07±36537.29	353805.5±211958.5
Kahweol	Heterocyclic compounds	315.195	314.188	5.5537	[M+H]+	2	0.8066	rp	6894-43-5	200724.7±59642.74	367689.2±46763.74	337421.37±26976.34
Furafylline	Heterocyclic compounds	261.098	260.091	2.0796	[M+H]+	2	0.779	rp	80288-49-9	25760.03±2982.71	11694.26±1962.53	15004.65±940.3
3-Aminoquinoline	Heterocyclic compounds	311.128	144.069	6.2499	[2M+Na]+	2	0.7535	rp	580-17-6	79753±23821.25	32309.51±4343.61	34946.08±9419.36
3-(Pyrimidin-2-yl)propanoic acid	Heterocyclic compounds	305.123	152.059	3.5698	[2M+H]+	2	0.7109	rp	439108-20-0	59680.8±1923.82	1781.4±602.33	3528.66±889.06
alpha-Carboxy-alpha-3-thienylmethylpenicillin	Heterocyclic compounds	423.012	384.045	0.8522	[M+K]+	3	0.9986	rp	3973-04-04	17141.54±9821.26	5532.21±5603.21	7821.15±2443.54
Gigantine	Heterocyclic compounds	238.144	237.137	1.6635	[M+H]+	3	0.8076	rp	32829-58-6	104653.66±35913.11	246125.97±24609.58	89747.98±30114.87
2,2,6,6-Tetramethyl-4-piperidinone	Heterocyclic compounds	224.128	155.131	1.1051	[M+Na+HCOOH]+	3	0.7887	rp	826-36-8	59552.93±4428.3	45388.73±3755.93	51643.92±1541.71
(+)-Pellotine	Heterocyclic compounds	238.144	237.137	2.1489	[M+H]+	3	0.7831	rp	83-14-7	1254484±76382.94	1740479.67±159167.67	990763.93±78858
Rosinidin	Heterocyclic compounds	648.207	315.087	2.7354	[2M+NH4]+	3	0.7521	rp	4092-64-2	13853.28±8980.66	40470.89±10058.18	47504.09±3255.16
Citbismine B	Heterocyclic compounds	693.19	670.216	3.1284	[M+Na]+	3	0.7506	rp	169055-77-0	1291.96±1873.78	11935.55±256.97	9156.86±916.39
5-amino-6-(D-ribitylamino)uracil	Heterocyclic compounds	277.119	276.107	2.4062	[M+H]+	3	0.749	rp	17014-74-3	2631.68±1615.6	436.51±321.56	1079.44±178.02
3-Methyl-1,5-Dihydropyrazolo[4,3-C]pyrazole	Heterocyclic compounds	145.053	122.059	0.5864	[M+Na]+	3	0.7436	rp	42418-57-5	67632.54±4874.74	33696.8±16089.56	53015.98±1409.49
Anabsinthin	Heterocyclic compounds	519.274	496.283	6.5882	[M+Na]+	3	0.726	rp	6903-12-04	1117.09±981.61	5982.63±3540.43	10528.61±7854.2
Salsolinol	Heterocyclic compounds	381.175	179.095	3.7254	[2M+Na]+	3	0.725	rp	27740-96-1	132526.7±7492.3	838.18±251.2	738.62±396.04
Aeginetolide	Heterocyclic compounds	221.115	198.126	5.5537	[M+Na]+	3	0.7142	rp	53537-93-2	85961.83±14855.05	44259.89±17431.92	44109.06±11629.16
Macrophylline	Heterocyclic compounds	240.159	239.152	2.3167	[M+H]+	3	0.7111	rp	27841-97-0	6525.24±1024.74	8930.1±2401.85	6484.38±1921.86
(3E,9E)-16-benzyl-2,5,12-trihydroxy-5,7,14-trimethyl-13-methylidene-17-azatricyclo[9.7.0.01,15]octadeca-3,9-dien-18-one	Heterocyclic compounds	469.31	451.272	6.4986	[M+NH4]+	3	0.7106	rp	56144-22-0	10148.38±3653.63	3966.61±3059.64	2081.47±2783.85
Oxolucidine B	Heterocyclic compounds	484.399	483.382	6.6081	[M+H]+	3	0.7072	rp	71384-25-3	63058.84±18394.14	20037.96±1818.04	58728.62±5617.98
Isocromadurine	Heterocyclic compounds	310.165	309.158	2.4163	[M+H]+	3	0.6906	rp	57495-69-9 | 6029-87-4	14917.15±4457.34	25831.73±1434.33	13072.29±934.99
3-Ketocarbofuran	Heterocyclic compounds	320.055	235.084	2.0404	[M+K+HCOOH]+	3	0.6824	rp	16709-30-1	1944.12±1456.64	820.55±567.4	904.61±1045.64
Metronidazole	Heterocyclic compounds	326.212	171.064	6.1398	[M+]+	3	0.682	rp	443-48-1	1797.46±585.75	7550.71±471.77	7047.31±364.45
Ethenodeoxyadenosine	Heterocyclic compounds	276.102	275.102	1.2082	[M+H]+	3	0.6659	rp	68498-25-9	17456.01±8620.45	13791.8±4983.08	22019.8±12427.41
2-Pyrimidin-2-yl-propionic acid	Heterocyclic compounds	216.159	152.059	5.5537	[M+CH3CN+Na]+	3	0.665	rp	819850-16-3	11349.6±5554.21	5469±1627.99	4133.05±1591.16
2,3,3-Triphenylacrylonitrile	Heterocyclic compounds	282.134	281.12	0.936	[M+H]+	3	0.6646	rp	6304-33-2 | 7136-23-4	51828.92±6858.09	41984.58±32285.95	30117.97±16950.52
2-Mercaptonicotinonitrile	Heterocyclic compounds	137.015	136.01	2.5564	[M+H]+	3	0.6635	rp	52505-45-0	2515.4±1193.59	1227.31±1223.25	2765.97±996.58
(S)-Acenocoumarol	Heterocyclic compounds	417.103	353.09	3.1534	[M+CH3CN+Na]+	3	0.6618	rp	66556-78-3	13017.57±3116.42	24852.34±3097.46	20092.28±1424.92
3,3-Dimethyl-1,2-dithiolane	Heterocyclic compounds	152.058	134.022	1.1834	[M+NH4]+	3	0.6589	rp	58384-57-9	27090.49±7357.27	9905.54±7086.89	21914.31±5562.01
Perazine	Heterocyclic compounds	357.21	339.177	2.366	[M+NH4]+	3	0.6434	rp	84-97-9	3092.71±579.33	1594.41±1328.81	866.72±606.22
Isobutrin	Heterocyclic compounds	596.175	596.174	3.6262	[M+]+	3	0.6433	rp	536-01-6	182057±5675.62	257343.5±26689.89	276025±13950.88
2-Ethyl-2,5-dihydro-4,5-dimethylthiazole	Heterocyclic compounds	144.081	143.077	2.4965	[M+H]+	3	0.6331	rp	76788-46-0	10202.32±2287.28	11406.25±350.27	17258.56±417.46
Pirimiphos-methyl	Heterocyclic compounds	288.087	305.096	2.5164	[M+H-H2O]+	3	0.6059	rp	29232-93-7	135.84±130	145.91±164.05	1770.23±508.72
3-(tert-Butoxycarbonylamino)pyrrolidine	Heterocyclic compounds	187.147	186.137	6.655	[M+H]+	3	0.6011	rp	99724-19-3 | 140629-77-2	21401.66±1468.78	10878.81±1024.28	9579.97±3675.89
Clerodin	Heterocyclic compounds	498.254	434.231	2.3962	[M+CH3CN+Na]+	3	0.601	rp	464-71-1	188717.13±13474.11	36744.63±185.32	38461.7±6815.23
Gitogenin	Heterocyclic compounds	455.315	432.324	7.6043	[M+Na]+	3	0.6006	rp	511-96-6	7771.1±1654.9	7173.58±2407.66	17058.91±729.35
1-(4-Pyridyl)piperazine	Heterocyclic compounds	202.071	163.111	0.8023	[M+K]+	3	0.5914	rp	1008-91-9	1575.46±1194.54	6495.96±1244.51	7828.43±415.79
5-amino-1-(pyridin-2-yl)-1H-pyrazole-4-carbonitrile	Heterocyclic compounds	203.111	185.07	0.6013	[M+NH4]+	3	0.5588	rp	72816-14-9	12551.74±2580.64	8315.84±2376.85	10000.47±1053.24
Tert-butyl piperidin-4-ylcarbamate	Heterocyclic compounds	201.163	200.153	6.6081	[M+H]+	3	0.5341	rp	73874-95-0	48968.22±9143.53	33579.95±1894.75	21864.18±10848.1
Digitogenin	Heterocyclic compounds	431.325	448.319	6.8781	[M+H-H2O]+	3	0.5251	rp	511-34-2	36159.68±3502.68	1760.81±1281.25	1053.93±977.9
1,2-Epoxybutane	Heterocyclic compounds	111.008	72.0575	1.1834	[M+K]+	3	0.5171	rp	106-88-7 | 24969-07-1	34667.81±5262.73	15048.2±4351.72	19275.48±3010.01
Plantaginin	Heterocyclic compounds	447.092	448.101	4.9148	[M-H]-	2	0.9102	rp	26046-94-6	206167.37±12771.37	215944.73±6603.29	207763.17±15264.87
Isorhoifolin	Heterocyclic compounds	599.14	578.164	4.787	[M+Na-2H]-	2	0.778	rp	552-57-8	48859.87±3920.84	11281.1±2645.35	7850.83±3019.52
7,8-Dimethyl-10-(2'-acetoxyethyl)isoalloxazine	Heterocyclic compounds	373.112	328.117	2.64	[M+HCOO]-	2	0.7326	rp	6266-58-6	166821.03±47925.13	6376.71±2488.34	12548.7±4972.81
Resorcinolnaphthalein	Heterocyclic compounds	381.081	382.084	2.6005	[M-H]-	2	0.7187	rp	41307-63-5	73384.59±8902.19	37178.05±226.34	40538.45±2203.89
Fastigilin B	Heterocyclic compounds	361.164	362.173	5.0389	[M-H]-	2	0.7162	rp	6995-11-05	281879.47±17686.47	300402.47±2940.9	206014.4±36924.44
Mulberrofuran C	Heterocyclic compounds	579.141	580.173	2.9327	[M-H]-	3	0.8886	rp	77996-04-4	25808.97±22699	408641.73±38738.14	164892.56±59893.14
Cinnamtannin D2	Heterocyclic compounds	1151.25	1152.25	4.0456	[M-H]-	3	0.8884	rp	97233-47-1	5175223±162159.42	2948189.67±1509566.4	2761674.33±1338218.37
Rubschisandrin	Heterocyclic compounds	399.199	400.189	5.198	[M-H]-	3	0.875	rp	82467-51-4 | 61281-37-6 | 713102-92-2	24476.46±9770.17	72431±7194.48	39354.16±8707.81
Carapanaubine	Heterocyclic compounds	427.196	428.195	5.3142	[M-H]-	3	0.8049	rp	1255-02-3	45148.06±4636.93	47851.39±6225.25	27948.95±7421.48
2-Pyrrolidinone	Heterocyclic compounds	223.046	85.0528	0.6913	[2M-H]-	3	0.786	rp	616-45-5	103302.16±29041.65	72262.52±2255.03	79041.47±4960.16
4-Prenylresveratrol	Heterocyclic compounds	295.133	296.141	5.1661	[M-H]-	3	0.7734	rp	61517-87-1	16747.75±1932.33	15775.27±3613.85	16122.73±1828.77
Asparagoside E	Heterocyclic compounds	955.49	920.498	8.9627	[M+Cl]-	3	0.7617	rp	60267-25-6	20918.98±3551.64	12521.96±2540.5	14268.95±2401.42
Mulberrofuran A	Heterocyclic compounds	391.195	392.199	2.8953	[M-H]-	3	0.7443	rp	68978-04-1	90323.16±41721.75	113457.07±2390.13	69190.68±10225.25
Aminopterin	Heterocyclic compounds	461.126	440.156	2.9919	[M+Na-2H]-	3	0.7324	rp	54-62-6	10961.89±5249.34	10642.64±3635.96	10608.41±4339.51
2-Pyrimidineacetic acid	Heterocyclic compounds	275.082	138.043	4.1243	[2M-H]-	3	0.7236	rp	66621-73-6	81895.12±1862.44	39836.4±1547.49	45642.37±2118.37
Leucovorin	Heterocyclic compounds	530.158	473.166	6.0749	[M+CH3COO]-	3	0.7166	rp	58-05-9 | 1492-18-8	12615.49±2412.95	14795.97±1331.34	18525.93±2906.11
Daphnetoxin	Heterocyclic compounds	481.182	482.194	6.2145	[M-H]-	3	0.7132	rp	28164-88-7	62531.22±32692.98	208648.23±76888.73	217663.23±45319.22
Citbismine C	Heterocyclic compounds	719.202	684.232	0.6913	[M+Cl]-	3	0.7117	rp	169055-79-2	0	32333.55±8233.64	38863.03±10639.39
Acteoside	Heterocyclic compounds	624.2	624.205	1.348	[M-]-	3	0.693	rp	61276-17-3 | 22323-52-0	6949.1±764.49	5976.84±579.54	7292.69±367.44
Oxypurinol	Heterocyclic compounds	303.05	152.033	3.1299	[2M-H]-	3	0.6643	rp	2465-59-0 | 184764-63-4 | 187486-05-1 | 187486-06-2	26512.45±11270.02	139808.9±58313.82	69695.78±3474.99
Ethionamide	Heterocyclic compounds	165.041	166.056	4.8384	[M-H]-	3	0.66	rp	536-33-4	40021.99±5228.26	24312.18±4974.01	34868.18±3457.97
8-Hydroxy-7-methylguanine	Heterocyclic compounds	284.15	181.06	2.6995	[M+Na-2H]-	3	0.65	rp	1688-85-3	8159.04±387.72	31514.2±3025.33	7167.73±631.25
protoporphyrin IX	Heterocyclic compounds	561.255	562.258	4.42	[M-H]-	3	0.6499	rp	553-12-8	21224.99±1223.73	74988.52±4200.43	59999.11±9709.1
8-Demethyl-8-(dimethylamino)riboflavin	Heterocyclic compounds	405.174	405.165	3.5008	[M-]-	3	0.6432	rp	51093-55-1	62313.56±22621.8	71987.14±2998.3	34492.49±649.4
Oxyresveratrol	Heterocyclic compounds	289.071	244.074	2.857	[M+HCOO]-	3	0.6384	rp	29700-22-9 | 4721-07-7	75560.46±21699.58	181684.83±33391.79	103804.43±17964.29
Methylthiouracil	Heterocyclic compounds	141.018	142.02	0.6111	[M-H]-	3	0.6354	rp	56-04-2 | 1123-10-0 | 91795-77-6	2356.84±736.34	11267.36±1282.24	7831.02±797.47
Camoensine	Heterocyclic compounds	265.106	230.142	5.5369	[M+Cl]-	3	0.6352	rp	58845-83-3	17149.35±5514.24	3541.36±1226.44	8705.05±1504.74
Thiolutin	Heterocyclic compounds	425.086	228.003	4.2816	[M+Na-2H]-	3	0.6243	rp	1987-11-06	210651.37±26451.76	522211.77±18288.29	440280.8±44401.87
Thalsimine	Heterocyclic compounds	673.227	636.284	5.4367	[M+K-2H]-	3	0.6106	rp	5525-36-0	3566.07±3770.29	96980.96±14084.02	30819.3±10516.02
Funebrine	Heterocyclic compounds	347.17	348.168	2.8457	[M-H]-	3	0.5995	rp	90605-98-4	288858.7±26350.45	99928.1±11048.05	86971.44±55386.08
Picrotin	Heterocyclic compounds	345.081	310.105	1.3017	[M+Cl]-	3	0.5733	rp	21416-53-5	23823.96±5361.51	90027.27±62886.41	44341.61±10702.95
Conchosin B	Heterocyclic compounds	379.131	320.126	5.2376	[M+CH3COO]-	3	0.5607	rp	28625-29-8	45614.1±3288.46	104075.99±7736.06	107179.28±7641.64
Hecogenin	Steroids	413.314	430.308	6.2899	[M+H-H2O]+	2	0.7692	rp	467-55-0	10054.62±1193.93	3507.46±908.35	15086.45±2191.43
Calactin	Steroids	571.229	532.267	5.0362	[M+K]+	3	0.7392	rp	20304-47-6	1403.61±435.99	32081.92±1170.76	1749.52±838.81
Oleaside A	Steroids	515.299	516.309	6.5135	[M-H]-	2	0.8844	rp	69686-84-6	137321.15±66119.19	259307.4±101194.62	402612.07±106221.7
CYMARIN	Steroids	547.289	548.298	5.5368	[M-H]-	3	0.7004	rp	508-77-0	49607.86±6932.95	105193.87±43924.74	62503.05±4020.26
Uscharidin	Steroids	511.238	530.252	3.1114	[M-H2O-H]-	3	0.6202	rp	24321-47-9	44272.26±3407.12	47611.95±3714.56	30688.82±665.2
Cellobiotol	Steroids	403.138	344.132	4.2226	[M+CH3COO]-	3	0.6132	rp	535-94-4	16284.99±6278.86	70101.07±2307.07	44088.02±10161.18
Arachidonoyl-N,N-dimethyl amide	FA	332.294	331.288	6.2298	[M+H]+	2	0.9389	rp	45280-17-9	239003.83±30482.04	15774.46±6233.54	15056.34±3464.07
R-2 Methanandamide	FA	362.304	361.298	7.8834	[M+H]+	2	0.9334	rp	157182-47-3	1059.65±221.14	9270.15±669.48	3719.89±1483.39
Arachidonoyl Serinol	FA	378.298	377.293	7.9232	[M+H]+	2	0.9238	rp	183718-70-9	2247.27±1478.18	7918.2±778.41	5638.49±400.02
Ethyl arachidonate	FA	333.278	332.272	8.6565	[M+H]+	2	0.8784	rp	1808-26-0	10729.8±614.33	5758.3±2165.44	5523.92±499.94
O-Arachidonoyl Ethanolamine	FA	348.288	347.282	5.6529	[M+H]+	2	0.7981	rp	443129-35-9	5098.4±2573.11	46172.35±38915.61	13047.49±5281.28
Carnitine C8:0(Octanoylcarnitine)	FA	352.161	287.21	4.102	[M+CH3CN+Na]+	3	0.7387	rp	25243-95-2	66868.92±5712.74	10994.02±7099.42	5630.2±2390.28
Methyl ricinoleate	FA	313.274	312.266	8.7986	[M+H]+	3	0.7165	rp	141-24-2 | 41989-07-5	5994.63±740.49	3578.15±994.01	4926.14±1665.66
(E,E,E)-N-(2-Methylpropyl)hexadeca-2,6,8-trien-10-ynamide	FA	302.232	301.241	4.9764	[M+H]+	3	0.6859	rp	86926-57-0	7066.48±1762.07	2059.95±819.75	199.86±71.4
Methyl caprylate	FA	605.164	158.131	4.518	[2M+H]+	3	0.6376	rp	111-11-5	27371.36±2463.44	46795.56±1831.11	39505.77±3722.31
(3R,7R)-1,3,7-Octanetriol	FA	201.091	162.126	5.4223	[M+K]+	3	0.6202	rp	217650-11-8	1998.16±1541.85	7277.24±4222.95	7478.82±872.16
Decanamide, 10-(methylsulfonyl)-	FA	364.248	249.14	6.5755	[M-2H+3K]+	3	0.6151	rp	53078-91-4	50109.4±7092.76	55528.07±2795.62	50274.7±5660.34
(Z)-2-Octen-1-ol	FA	151.112	128.12	2.3099	[M+Na]+	3	0.5138	rp	18409-17-1	41701.41±16938.7	31572.86±10196.38	23669.8±1846.86
Methyl 2-octynoate	FA	199.098	154.099	4.1439	[M+HCOO]-	3	0.6798	rp	111-12-6	98920.97±14149.78	87641.55±1167.77	92003.65±23289.88
5Z,8Z,11Z,14Z-Eicosatetraenedioic acid	Lipids	357.203	334.214	6.9328	[M+Na]+	2	0.9272	rp	79551-84-1	98616.88±11092.74	80007.24±13931.8	118309±27470.87
1-(9Z-octadecenoyl)-sn-glycero-3-phosphocholine	Lipids	522.355	521.348	7.0856	[M+H]+	2	0.9161	rp	19420-56-5	1317360.67±129259.38	986045.63±102055.41	1131084.67±84427.39
9,12-Octadecadiynoic Acid	Lipids	259.205	276.209	8.3502	[M+H-H2O]+	2	0.8716	rp	2012-14-8	10482.42±2758.46	4288.66±1880.04	9926.32±228.29
LysoPC 16:0	Lipids	518.321	495.332	8.7591	[M+Na]+	2	0.8533	rp	17364-16-8	16927.87±1401.06	4627.14±1204.93	3956.48±989.81
Palmitoleoyl 3-carbacyclic Phosphatidic Acid	Lipids	433.219	388.238	6.3097	[M-H+2Na]+	2	0.8058	rp	910228-13-6	148668.4±31645.19	237281.47±23074.12	280754.97±4704.85
Sphingosine 1-phosphate	Lipids	380.276	379.249	4.9864	[M+H]+	2	0.7686	rp	26993-30-6	17849.13±5859.55	46596.24±16206.36	49167.53±11622.52
5,6-DiHETE	Lipids	354.269	336.23	7.4846	[M+NH4]+	2	0.7601	rp	845673-97-4	23077.22±24871.49	23983.27±14129.06	17624.23±17824.57
Ethyl stearate	Lipids	359.315	312.303	6.701	[M+HCOO+2H]+	2	0.751	rp	111-61-5	201548.53±47126.54	57689.72±6908.91	140844.63±33332.75
12(S)-HpEPE	Lipids	317.21	334.214	5.5737	[M+H-H2O]+	2	0.7423	rp	103239-14-1	110237.87±7315.79	116253.7±8067.64	215932.07±186522.85
1-Palmitoyl-sn-glycero-3-phosphoethanolamine	Lipids	520.249	453.286	4.5888	[M-2H+3Na]+	2	0.7124	rp	53862-35-4	16793.1±14895	41984.84±5600.46	6301.73±1810.89
13(S)-Hydroperoxylinolenic acid	Lipids	352.244	310.214	6.3691	[M+CH3CN+H]+	2	0.7036	rp	67597-26-6	0	65459.36±9484.92	15051.58±15326.78
9s,13r-12-Oxophytodienoic Acid	Lipids	293.211	292.204	6.4688	[M+H]+	2	0.7011	rp	71606-07-0 | 67204-66-4	96024.58±26113.94	83392.29±13752.24	109030.16±25125.05
1,11-Undecanedicarboxylic acid	Lipids	437.143	244.167	2.3862	[M+H]+	2	0.7005	rp	505-52-2	8114.26±821.4	919.85±804.98	1068.13±933.66
1-Heptadecanoyl-sn-glycero-3-phosphocholine	Lipids	510.353	509.348	7.3947	[M+H]+	3	0.9021	rp	50930-23-9	47056.69±17973.83	2852.24±1435.43	3055.97±2125.29
Phytosphingosine	Lipids	318.3	317.293	6.0342	[M+H]+	3	0.8785	rp	554-62-1	379081.17±42990.8	109028.09±16266.48	425899.63±12671.33
1-(9Z-hexadecenoyl)-sn-glycero-3-phosphocholine	Lipids	494.323	493.317	6.6154	[M+]+	3	0.8584	rp	76790-27-7	1325395.33±130313.58	829256.73±65777.11	1532032.67±158058.01
LPC(18:1/0:0)	Lipids	522.378	522.356	8.6565	[M+]+	3	0.8268	rp	3542-29-8	14042.74±4044.15	20286.53±4366.29	16765.81±1408.43
1-Myristoyl-sn-glycero-3-phosphocholine	Lipids	490.292	467.301	6.2298	[M+Na]+	3	0.7855	rp	20559-16-4	74170.43±9591.6	47233.71±3899.32	78034.91±14769.74
20-Hydroxyeicosatetraenoic acid	Lipids	321.242	320.235	6.8682	[M+H]+	3	0.7818	rp	79551-86-3	329125.3±48030.22	257311.5±55561.75	306970.53±22987.76
Eicosapentaenoic acid	Lipids	285.221	302.225	6.5421	[M+H-H2O]+	3	0.7318	rp	10417-94-4	94393.82±24388.62	140623.86±70241.32	72912.8±26531.15
9(S)-HpOTrE	Lipids	311.221	310.214	6.4688	[M+H]+	3	0.725	rp	111004-08-1	13265.78±4406.39	8469.56±1819.07	10083.26±2983.02
LPC(0:0/16:0)	Lipids	518.324	495.332	6.946	[M+Na]+	3	0.7249	rp	66757-27-5	163344.14±101571.44	0	40893.63±11175.9
15(S)-HPETE	Lipids	319.226	336.23	6.5085	[M+H-H2O]+	3	0.7084	rp	70981-96-3	707996.57±318804.56	603901.07±111217.37	580549.77±134359.3
Sphinganine 1-phosphate	Lipids	426.233	381.264	4.678	[M-H+2Na]+	3	0.6799	rp	19794-97-9	90636.83±40323.2	0	4360.45±3355.89
7-Hydroxycoumarinyl-gamma-linolenate	Lipids	489.174	422.246	3.265	[M-2H+3Na]+	3	0.672	rp	161180-12-7	6648.71±1174.33	15786.77±240.23	10391.26±456.17
(Z)-hexadec-11-enoic acid	Lipids	296.258	254.225	5.7721	[M+CH3CN+H]+	3	0.6295	rp	2416-20-8	10226.49±1805.12	4194.75±2032.55	19897.64±754.89
Octadecanamide	Lipids	306.278	283.288	8.3974	[M+Na]+	3	0.6241	rp	124-26-5	3564.36±568.49	271.06±102.25	332.41±153.27
12-Methyltridecanoic acid	Lipids	246.242	228.209	5.1952	[M+NH4]+	3	0.6019	rp	2724-57-4	8729.75±1961.68	10346.7±2332.76	5001.27±4172.09
Docosatrienoic acid	Lipids	317.283	334.287	8.209	[M+H-H2O]+	3	0.5887	rp	28845-86-5	9588.52±3806.51	7123.81±1951.86	9667.43±2021.27
N-[2-(3,4-Dihydroxyphenyl)ethyl]hexadecanamide	Lipids	374.303	391.309	6.8597	[M+H-H2O]+	3	0.5807	rp	136181-87-8	394177.83±32942.65	78043.03±24365.73	95672.73±11063.67
17-HDoHE	Lipids	309.223	344.235	5.1058	[M+H-2H2O]+	3	0.5605	rp	90780-52-2	3543.82±3149.17	5148.39±818.94	5687.82±3034.46
FFA(19:1)	Lipids	314.284	296.272	6.3493	[M+NH4]+	3	0.5559	rp	73033-09-7	33009.53±1977.84	1769.4±526.34	2071.47±920.35
9-Decenoic acid	Lipids	169.124	170.131	6.945	[M-H]-	2	0.9999	rp	14436-32-9	95489.12±18633.2	85351.12±8269.92	31887.78±1343.24
2-Hexyldecanoic acid	Lipids	255.233	256.24	8.0639	[M-H]-	2	0.9576	rp	25354-97-6	25471.8±3260.9	22350.86±3092.11	24624.2±12518.66
cis-5-Dodecenoic acid	Lipids	197.155	198.162	7.3889	[M-H]-	2	0.9453	rp	2430-94-6	21298.51±1725.57	19845.29±1730.64	6845.08±1260.05
1-(9Z,12Z-octadecadienoyl)-sn-glycero-3-phosphocholine	Lipids	578.344	519.332	7.0338	[M+CH3COO]-	2	0.9027	rp	22252-07-9	90585.36±5686.14	11950.95±1506.12	17441.92±2322.97
7-[4,6-Dihydroxy-2-(3-hydroxyocta-1,5-dienyl)oxan-3-yl]hept-5-enoic acid	Lipids	367.211	368.22	4.9384	[M-H]-	2	0.8478	rp	71953-80-5	41332.13±5927.65	51888.92±10050.16	43152.76±3440.01
13-Tetradecynoic acid	Lipids	223.17	224.178	7.4876	[M-H]-	2	0.8175	rp	82909-47-5	8862.21±2118.78	10393.84±882.71	5364.23±686.22
Ganoderic acid H	Lipids	553.274	572.298	2.5593	[M-H2O-H]-	2	0.7425	rp	98665-19-1	4544.01±894.72	10162.13±1651.11	12075.13±296.74
12-Hydroxyeicosapentaenoic acid, (12R)-	Lipids	353.18	318.219	3.0424	[M+Cl]-	2	0.72	rp	109430-12-8	182099.6±4455.18	25920.74±911.2	17310.15±498.85
FFA(16:0)	Lipids	255.233	256.24	8.3651	[M-H]-	3	0.9528	rp	1957-10-03	52816.49±2519.81	48832.21±3214.48	45720.69±7575.5
FAA(18:1)	Lipids	281.248	282.256	8.4142	[M-H]-	3	0.9525	rp	506-17-2	34415.29±4720.2	64339.15±9051.22	51993.55±4324.28
Myristoleic acid	Lipids	225.186	226.193	7.7716	[M-H]-	3	0.9509	rp	544-64-9	25750.19±5788.6	50900.41±4859.47	15946.96±1716.99
Coriolic acid	Lipids	277.217	296.235	7.752	[M-H2O-H]-	3	0.9453	rp	73804-64-5 | 18104-45-5	22392.86±3518	28577.26±1895.95	17504.81±558.59
Traumatin	Lipids	211.134	212.141	6.2942	[M-H]-	3	0.9396	rp	65410-38-0	100867.67±4918.83	141318.5±6793.01	125377.9±2088.85
FFA(18:2)	Lipids	279.233	280.24	8.0017	[M-H]-	3	0.9313	rp	60-33-3	53277.68±8186.59	54700.88±8268.36	37791.37±9736.54
FFA(16:1)	Lipids	253.217	254.225	7.92	[M-H]-	3	0.93	rp	373-49-9	4440.99±629.62	7787.62±2538.7	5435.53±215.95
(±)5(6)-DiHETE	Lipids	335.221	336.23	7.0309	[M-H]-	3	0.9239	rp	845673-97-4	139403.1±10421.86	115773±3580.29	82628.01±2298
FFA(14:0)	Lipids	227.201	228.209	7.8579	[M-H]-	3	0.9216	rp	544-63-8	5091.28±385.79	6963.13±2692.07	4691.23±363.22
alpha-Dimorphecolic acid	Lipids	295.227	296.235	7.1726	[M-H]-	3	0.9176	rp	73543-67-6	25343.23±7693.24	8809.81±1843.79	9081.34±5025.42
9,10-EpOME	Lipids	295.227	296.235	7.5073	[M-H]-	3	0.9027	rp	61949-82-4	5881.66±894.02	12277.06±922.21	4969.98±1062.41
(2-Hydroxy-2-oxo-1,2lambda5-oxaphospholan-5-yl)methyl (Z)-octadec-9-enoate	Lipids	451.246	416.269	6.6139	[M+Cl]-	3	0.9009	rp	779333-58-3	44284.61±6012.12	43595.14±10983.93	49685.06±4692.64
9(S),12(S),13(S)-TriHOME	Lipids	329.232	330.241	5.8155	[M-H]-	3	0.8937	rp	97134-11-7	182030.57±7412.5	44374.23±11364.22	38371.3±2142.61
FFA(18:0)	Lipids	283.264	284.272	7.1726	[M-H]-	3	0.8908	rp	1957-11-04	146963.4±30923.22	87950.11±13608.05	117895.63±11210.39
Traumatic acid	Lipids	227.129	228.136	5.3569	[M-H]-	3	0.8769	rp	6402-36-4	318014.87±10916.83	50215.52±909.14	36867.83±3824.46
Hydnocarpic?Acid	Lipids	251.201	252.209	7.6791	[M-H]-	3	0.8765	rp	459-67-6	3243.37±244.78	7102.87±686.55	2882.78±614.72
5-KETE	Lipids	317.211	318.219	6.7335	[M-H]-	3	0.8593	rp	126432-17-5	43612.49±4232.9	175482.16±144495.12	95588.82±8502.39
12-KETE	Lipids	317.211	318.219	6.5142	[M-H]-	3	0.8446	rp	108437-64-5	28514.12±4220.74	144980.22±80896.46	85999.1±10681.71
8,15-DiHETE	Lipids	335.221	336.23	6.5142	[M-H]-	3	0.8412	rp	77667-08-4	33086.27±11809.92	196337.37±38915.73	151221.47±20961.57
12-Hydroxydodecanoic acid	Lipids	215.165	216.173	6.8429	[M-H]-	3	0.8353	rp	505-95-3	19440.25±1283	11712.06±2230.67	6872.59±707.99
12,13-DiHOME	Lipids	313.237	314.246	6.7533	[M-H]-	3	0.8256	rp	263399-35-5	55622.25±6998.27	12911.71±5155.66	18348.71±10690.81
Dodecanedioic Aicd	Lipids	229.144	230.152	5.5168	[M-H]-	3	0.8221	rp	693-23-2	80021.6±3634.8	17999.56±603.79	10172.05±2569.98
Undecanedioic acid	Lipids	197.118	216.136	5.8155	[M-H2O-H]-	3	0.8077	rp	1852-04-6	94801.01±5353.02	89589.93±4044.39	51218.82±3965.09
10-Hydroxy-2-decenoic acid	Lipids	245.139	186.126	4.7588	[M+CH3COO]-	3	0.8028	rp	14113-05-4 | 765-01-5	52365.74±3494.55	19200.19±1099.74	19192.7±2615.85
FFA(11:1)	Lipids	229.144	184.146	5.0666	[M+HCOO]-	3	0.7956	rp	112-38-9	333965.33±4919.7	22274.28±7907.25	26999.11±9804.98
cis-3-Hexenyl acetate	Lipids	201.113	142.099	4.3803	[M+CH3COO]-	3	0.7866	rp	3681-71-8	121228.07±42477.84	54637.72±3616.76	77173.62±29452.3
tetranor-12(R)-HETE	Lipids	265.179	266.188	6.9845	[M-H]-	3	0.7839	rp	135271-51-1	70413.53±43395.78	62528.84±48394.2	33154.02±13825.78
Lysophosphatidic acid	Lipids	476.276	436.259	6.8628	[M-H+CH3CN]-	3	0.749	rp	65528-98-5	145042.23±23830.18	175309.47±865.22	86308.04±61528.02
cis-3-Hexenyl tiglate	Lipids	227.129	182.131	4.8583	[M+HCOO]-	3	0.7135	rp	67883-79-8	166962.73±9545.83	28944.24±982.26	36013.88±741.93
(±)9-HpODE	Lipids	347.204	312.23	5.8753	[M+Cl]-	3	0.7112	rp	5502-91-0	190561.27±10275.97	0	0
Tetradecanedioic acid	Lipids	293.15	258.183	1.597	[M+Cl]-	3	0.701	rp	821-38-5	7689.32±2763.27	27725.42±940.67	15663.35±4206.25
5,6-DHET	Lipids	375.201	338.246	3.7334	[M+K-2H]-	3	0.6955	rp	213382-49-1	103568.28±12423.05	35541.07±1164.14	19380.35±3876.32
epi-Lipoxin A4	Lipids	351.216	352.225	5.317	[M-H]-	3	0.6898	rp	89663-86-5	15968.32±3204.37	29679.27±4287.36	18931.61±3889.44
(±)15-HETE	Lipids	357.19	320.235	5.5567	[M+K-2H]-	3	0.6409	rp	54845-95-3	483667.87±47992.73	18864.47±3998.99	32053.1±7006.47
2,3-Dinor-TXB2	Lipids	377.179	342.204	4.52	[M+Cl]-	3	0.6303	rp	63250-09-9	141948±6444.63	1459.4±651.94	836.73±735.99
9-Octadecenedioic acid, (9Z)-	Lipids	349.185	312.23	4.1636	[M+K-2H]-	3	0.6121	rp	20701-68-2 | 4494-16-0	236846.57±25385.96	5863.65±3377.11	3552.89±2136.15
17R-hydroxy-4Z,7Z,10Z,13Z,15E,19Z-docosahexaenoic acid	Lipids	379.195	344.235	3.6359	[M+Cl]-	3	0.5487	rp	155976-53-7	368189.97±12176.75	0	2033.45±738.44
12-Hydroxy-16-heptadecynoic acid	Lipids	319.175	282.219	5.2575	[M+K-2H]-	3	0.5433	rp	119427-07-5 | 148019-74-3	350229.27±8243.48	4737.41±1384.12	5198.68±3192.53
Docosahexaenoic acid	Lipids	365.18	328.24	2.5179	[M+K-2H]-	3	0.521	rp	6217-54-5	88770.07±9383.19	82353.81±10325.88	51914.19±5893.56
