# Supplementary material for: Comprehensive Evaluation of Fructus Tsaoko, Seeds of Tsaoko Fructus and Ginger Made Seeds of Tsaoko Fructus Based on Drug‐Like Compounds and Aroma Analysis
Source: Food Sci Nutr. 2026 May 2;14(5):e71834. doi: 10.1002/fsn3.71834 (PMC13135175; doi:10.1002/fsn3.71834)
Supplement: Supplementary file 3 — Table S3: The durg‐like metabolites of all samples and the categories to which these components belong. [file FSN3-14-e71834-s001.xlsx]

## Sheet: Sheet3
Compounds	Class	Sub class	CG	JZ	QC
Cyclopamine	Alkaloids	1	20018.36±2921.98	838.7±312.64	192.03±97.58
Quinine	Alkaloids	1	26233.1±2314.56	4609.87±310.99	4367.68±1233.92
Bulbocapnine	Alkaloids	1	136808.3±16427.85	6334.84±901.34	0
Nuciferine	Alkaloids	1	157335.57±14553.24	764.52±587.29	992.64±303.05
Ellipticine	Alkaloids	1	45368.07±2015.07	23438.14±1151.59	22554.82±1135.68
Leiocarposide	Benzene and substituted derivatives	1	19217.13±2616.41	772.2±247.84	3203.54±993.23
Populin	Benzene and substituted derivatives	1	432525.5±19571.96	0	166.49±173.48
Isobutyrylmallotochromene	Benzene and substituted derivatives	1	133085.2±8969.14	0	606.35±717.98
6''-O-Malonylglycitin	Flavonoids	1	49897.97±5361.03	154.04±141.86	0
Naringenin	Flavonoids	1	197310.17±20087.56	895.46±418.05	565.69±526.75
(-)-Epicatechin gallate	Flavonoids	1	352470.93±36171.23	1890.42±1138.01	5869.9±4377.12
Tephrosin	Flavonoids	1	153156.37±15656.13	425.18±420.85	3223.66±4047.33
gomisin N	Lignans	1	690537.93±24265.49	236350.27±11402.4	255595.57±23117.13
FFA(19:1)	Lipids	1	33009.53±1977.84	1769.4±526.34	2071.47±920.35
Guanosine	Nucleotides and derivatives	1	388337.77±23511.18	290479.8±11825.42	282761.77±8297.72
Tachioside	Phenolic acids	1	3324.8±1543.69	0	122.62±114.65
Methylarbutin	Phenolic acids	1	52801.85±1562.16	2625.32±2273.79	5492.37±1407.5
Aloin	Quinones	1	14906.66±8031.53	0	0
Corosolic acid	Terpenoids	1	26404.67±1329	466.84±155.12	1247.02±2041.57
Kirenol	Terpenoids	1	526047.83±27107.09	5847.12±434.07	21078.28±1979.81
Cystathionine	Others	1	123053.03±5744.47	10254.05±7111.06	9772.51±5000.91
Tetrahydroalstonine	Alkaloids	2	318124.9±6978.67	425885.13±11691.8	289602.5±7681.33
Corynantheine	Alkaloids	2	8352.42±1025.8	11828.76±1305	10356±973.84
Bicuculline	Alkaloids	2	2631.3±772.65	6997.95±685.34	4071.3±201.96
Indirubin	Alkaloids	2	20077.74±1619.37	39976.33±2495.98	32574.89±2598.57
Decursin	Coumarins	2	224101.77±21259.14	446274.23±32621.44	308570.53±2834.01
Ostruthin	Coumarins	2	65737.73±3929.19	164682.4±20207.77	116624.97±5314.86
(2S)-2-(2-hydroxypropan-2-yl)-9-[(2S,3R,4S,5S,6R)-3,4,5-trihydroxy-6-(hydroxymethyl)oxan-2-yl]oxy-2,3-dihydrofuro[3,2-g]chromen-7-one	Coumarins	2	9643.96±1471.48	22600.5±5128.21	47108.36±8657.7
Marmesin	Coumarins	2	50409.44±9050.33	179823.1±4985.91	139905.43±4187.08
L-Epicatechin	Flavonoids	2	750945.6±51144.48	1983973.33±18364.58	1809321±73775.55
Cianidanol	Flavonoids	2	22814.08±6998.54	76733.82±13989.89	95091.13±1251.82
Didymin	Flavonoids	2	27716.44±4710.98	65151.34±763.81	30549.89±9880.6
Isoginkgetin	Flavonoids	2	8101.45±4609.25	46758.84±6416.66	20798.53±4725.62
Pseudobaptigenin	Flavonoids	2	56372.8±2030.55	115080.97±2608.03	93706.13±21749.03
Isorhamnetin	Flavonoids	2	102067.59±22934.13	450224.63±60978.15	249746.7±23103.97
Quercetin	Flavonoids	2	497090.67±127301.5	3987569.67±690878.02	2611719.67±148440.8
Taxifolin	Flavonoids	2	89983.07±2570.06	157445.47±2803.77	115595.73±10225.36
Epigallocatechin	Flavonoids	2	656897.1±24231.15	1375485.33±11587.77	1144473±29689.92
Plantagoside	Flavonoids	2	438830.7±31324.19	1257598±26415.75	693716.6±29582.17
Euxanthone	Flavonoids	2	19474.21±2948.15	65014.93±11887.97	48971.42±8456.25
protoporphyrin IX	Others	2	21224.99±1223.73	74988.52±4200.43	59999.11±9709.1
2,3-Bis(1,3-benzodioxol-5-ylmethyl)butane-1,4-diol	Lignans	2	182101.17±10959.63	375319.93±48259.98	189101.77±47497.9
Fargesone A	Lignans	2	63973.15±36340.43	694774.2±12976.36	195554.95±150854.23
Diphyllin	Lignans	2	176083.5±28000.26	370701.87±34966.16	327570±15485.92
Silandrin	Lignans	2	92673.16±23791.86	159796.77±13709.03	156162.17±5293.67
(+)-Eudesmin	Lignans	2	37590.62±8687.85	243387.8±19679.07	144064.07±2760.45
Eicosapentaenoic acid	Lipids	2	94393.82±24388.62	140623.86±70241.32	72912.8±26531.15
Ganoderic acid H	Lipids	2	4544.01±894.72	10162.13±1651.11	12075.13±296.74
2'-Deoxyadenosine	Nucleotides and derivatives	2	2311.17±1413.89	5869.72±4627.43	662.37±132.42
Uridine-5'-diphosphate-glucose	Nucleotides and derivatives	2	30224.57±4369.1	72896.14±24846.14	34274.55±939.45
Gingerol	Phenolic acids	2	111638.9±9316.46	157798.17±4094.86	174479.87±10355.7
Shogaol	Phenolic acids	2	8313.66±2272.86	286754.43±25872.63	6576.94±2236.48
Danthron	Quinones	2	37386.1±1390.05	71030.78±7972.91	50112.82±1164.19
Rhein	Quinones	2	4091.83±512.59	12636.49±10129.46	12768.74±2787.47
Triptophenolide	Terpenoids	2	186667.97±18095.32	482145.7±120557.31	342892.53±123293.12
Ganoderic acid A	Terpenoids	2	245414.9±117160.72	986775.4±47727.45	725026.57±59349.47
Harpagoside	Terpenoids	2	7669±5533.77	19327.35±3545.51	16675.3±2770.1
1-O-Acetylbritannilactone	Others	2	73926.32±10724.24	230410.83±19376.8	170901.17±7396.74
Rapanone	Others	2	24081.76±6194.5	114455.95±13980.35	32017.21±14554.5
Bowdichione	Others	2	1618.47±1134.74	19652.63±4109.75	9559.39±2152.26
Rotundine	Alkaloids	3	7985.9±767.06	6431.76±1632.34	6207.41±1512.57
Phyllanthin	Lignans	3	77418.56±882.55	31385.22±7672.47	22037.27±2512.69
Agnuside	Phenolic acids	3	96571.38±45093.12	27633.42±5269.57	7161.97±731.38
Ailanthone	Terpenoids	3	164438.63±17113.93	85398.88±6576.69	66170.4±7006.19
Hypaconitine	Alkaloids	4	185654±12915.84	80950.84±2851.66	117502.1±9380.2
Farrerol	Flavonoids	4	9923.88±2111.04	659.85±200.22	2486.93±261.72
(-)-Epiafzelechin	Flavonoids	4	1492657.33±133042.21	816649.5±59382.57	986452.03±4606.82
Icaritin	Flavonoids	4	15959.27±2056.87	2828.39±1828.9	9058.08±616.77
Biosone	Terpenoids	4	53989.27±11399.98	17641.77±7353.46	27257.61±3975.85
Bis(2-ethylhexyl) adipate	Others	4	13192.07±1930.48	3099.88±819.77	7202.76±2022.09
Dihydroquercetin	Others	4	293694.4±5420.86	96973.62±3450.19	137239.83±4907.26
Demethylwedelolactone	Others	4	69347.36±3776.69	58785.24±1831.36	61200.88±5719.99
